# Supplementary material for: Prevalence of endosalpingiosis and other benign gynecologic lesions
Source: PLoS One. 2020 May 13;15(5):e0232487. doi: 10.1371/journal.pone.0232487 (PMC7219775; doi:10.1371/journal.pone.0232487)
Supplement: S1 Data — (XLSX) [file pone.0232487.s002.xlsx]

## Sheet: Prevalence data
Summary and statistical analysis
2015-2016	n=589	Percent	Data Source
ES	9
OIC	6
Total Prevalence	15/589	2.54669	0.0254669
2016-2017	n= 559	Percent	Data Source
ES Prevalence	110/559	19.678	0.19678
ES + OIC	(110+14)/559	22.1825	0.221825
ES + OIC in Patients Under 30	10/152	6.57895	0.0657895
Total Prevalence in Patients Over 30	114/407	28.0098	0.280098
	Prevalence (Percent)	Chi-Square	Data Source
Total Prevalence 2015-2016	15/589 (2.55)		0.0254669
Total Prevalence 2016-2017	(110+14)/559 (22.18)	P<0.00001	0.221825
2016-2017	Prevalence (Percent)	Chi-Square	Data Source
Total Prevalence Under 30	10/152 (6.58)		0.0657895
Total Prevalence Over 30	114/407 (28.01)	P<0.00001	0.280098
2016-2017	n=123	Percent	Data Source
ES Prevalence with Ovaries Under 30	3/9	33.3333	0.333333
ES Prevalence with Ovaries Over 30	53/114	46.4912	0.464912
ES Prevalence with Ovaries 31-50	27/73	36.9863	0.369863
ES Prevalence with Ovaries Over 50	27/41	65.8537	0.658537
	Prevalence (Percent)	Chi-Square	Data Source
ES Prevalence with Ovaries Under 30	3/9 (33.33)		0.333333
ES Prevalence with Ovaries Over 30	53/114 (46.49)	NS	0.464912
	Prevalence (Percent)	Chi-Square	Data Source
ES Prevalence with Ovaries 31-50	27/73 (36.99)		0.369863
ES Prevalence with Ovaries Over 50	27/41 (65.85)	P<0.003	0.658537
Patients Under 31	Prevalence	Percent	Data Source
ES Prevalence	7/152	4.60526	0.0460526
ES + OIC Prevalence	10/152	6.57895	0.0657895
EM in Patients with ES	2/10	20	0.2
ovaries present
Endometriosis Prevalence	6/36	16.6667	0.166667
ES Prevalence	3/9	33.3333	0.333333
ES Prevalence in Patients with FT Removed			Data Source
Age	Prevalence	Percent
30 and under	6/118	5.08475	0.0508475
31-40	37/200	18.5	0.185
41-50	29/114	25.4386	0.254386
Over 50	16/58	27.5862	0.275862
31-50	66/314	21.0191	0.210191
WR Prevalence in Patients with FT Removed			Data Source
Age	Prevalence	Percent
30 and under	31/118	26.2712	0.262712
31-40	65/200	32.5	0.325
41-50	35/114	30.7018	0.307018
Over 50	31/58	53.4483	0.534483
PTC Prevalence in Patients with FT Removed			Data Source
Age	Prevalence	Percent
30 and under	32/118	27.1186	0.271186
31-40	80/200	40	0.4
41-50	59/114	51.7544	0.517544
Over 50	32/58	55.1724	0.551724
Patients Over 50	n=64		Data Source
Patients over 50 with Ovaries Removed	41/64	Percent	0.640625
ES + OIC Prevalence	27/41	65.8537	65.8537
ES +OIC	11/27	40.7407	40.7407
ES OV surface only	2/27	7.40741	7.40741
No ES, OIC (1+peritoneum)	9/27	33.3333	33.3333
ES FT only >50	2/27	7.40741	7.40741
ES Multiple >50	14/27	51.8519	51.8519
ES other sites	3/27	11.1111	11.1111
ES, FT + other sites	11/27	40.7407	40.7407
ES of Ovarian Surface Only in Patients Over 50 with ES of the Ovary	2/10	20	0.2
ES of FT Only without OIC in Patients Over 50 with ES of FT	2/13	15.3846	0.153846
ES of FT + PTC in Patients Over 50	5/7	71.4286	0.714286
ES of the Ovary + OIC in Patients Over 50	22/41	53.6585	0.536585
ES + OIC + PTC in Patients Over 50	37/41	90.2439	0.902439
PTC Prevalence	28/41	68.2927	0.682927
WR Prevalence	24/41	58.5366	0.585366
Patients with no benign lesions or cancer	3/41	7.31707	0.0731707
ES Prevalence of the Ovary in Patients Over 50 with OIC	24/27	88.8889	0.888889
ES Prevalence of the FT in Patients Over 50 with OIC	3/27	11.1111	0.111111
ES Prevalence of Other Sites in Patients Over 50 with OIC	3/27	11.1111	0.111111
ES Prevalence of Multiple Sites in Patients Over 50 with OIC	14/27	51.8519	0.518519
WR in Patients with Cancer	12/19	63.1579	0.631579
PTC in Patients with Cancer	13/19	68.4211	0.684211
OIC in Patients with Cancer	10/19	52.6316	0.526316
Location (with ovaries removed)			Data Source
Patients Age 31-50	n=343	Percent
Patients 31-50 with ovaries removed	73/343	21.2828	0.212828
ES Prevalence	27/73	36.9863	0.315068
ES in Ovarian Surface Only (no OIC)	6/27	22.2222	0.222222
ES in FT Only (no OIC)	11/27	40.7407	0.407407
ES in FT Only + PTC	9/14	64.2857	0.642857
ES, OV + OIC	3/27	11.1111	0.111111
ES (OV only)	6/27	22.2222	0.222222
No ES, OIC only	4/27	14.8148	0.148148
ES, FT only, no OIC	11/27	40.7407	0.407407
ES Multiple	3/27	11.1111	0.111111
ES other sites(in Mult)	2/27	7.40741	0.0740741
OIC of Ovary in Patients with ES	16/27	59.2593	0.592593
ES + OIC (involving OV only)	13/27	48.1481	0.481481
ES of FT only without OIC	11/27	40.7407	0.407407
ES of Multiple Sites	3/27	11.1111	0.111111
PTC in Patients with ES of Ovary + OIC	7/15	46.6667	0.466667
ES + PTC + OIC Prevalence	43/73	58.9041	0.589041
ES + OIC (involving OV only)	13/27	48.1481	0.481481
ES of other sites	2/27	7.40741	0.0740741
ES of Multiple Sites	3/27	11.1111	0.111111
OIC in Patients without ES	4/50	8	0.08
OIC Prevalence	8/73	10.9589	0.109589
Endometriosis	Prevalence	Percent	Data Source
EM Prevalence	63/559	11.2701	0.19678
EM in Patients Under 30	18/152	11.8421	0.118421
EM in Patients Over 30	45/407	11.0565	0.110565
EM Prevalence in Patients Over 50	2/63	3.1746	0.031746
ES + OIC in Patients with EM Over 30	15/45	33.3333	0.333333
EM in Patients without ES Over 30	30/293	10.2389	0.102389
Endometriosis (with ovaries removed)	Prevalence	Percent	Data Source
EM in Patients Under 30	6/36	16.6667	0.166667
ES in Patients with EM Under 30	0/6		0
EM/oma in Patients Over 30	23/114	20.1754	0.201754
EM/oma in Patients 31-50	17+5/73	30.137	0.30137
ES/OIC in Patients with EM/oma 31-50	6+1/22	31.8182	0.318182
EM in Patients without ES	15/46	32.6087	0.326087
EM in Patients Over 50	2/41	4.87805	0.0487805
ES + EM in Patients Under 30	2/10	20	0.2
ES and Sterilization	Prevalence	Percent	Data Source
sterilization, <30 with ES 4/76	4/76	5.26316	0.0526316
ES, sterilization over 30. 7/81	7/81	8.64198	0.0864198
ES, without sterilization over 30. 107/326	107/326	29.558	0.29558
Walthard Nests and Paratubal cysts	Prevalence	Percent	Data Source
WN Prevalence	162/559	28.9803	0.289803
PTC Prevalence	210/559	37.5671	0.375671
No ES + No WR + No PTC in Patients 31-50	111/343	32.3615	0.323615
WR Prevalence in Patients 31-50	100/343	29.1545	0.291545
No WR in Patients without ES 31-50	70/258	27.1318	0.271318
30 and Under
WN Prevalence	31/152	20.3947	0.203947
PTC Prevalence	37/152	24.3421	0.243421
Patients without ES, WN, PTC	89/152	58.5526	0.581699
					Five PTC cases were identified who were not included in the FT subgroup (PTC only)
Specimens with FT Included Under 30	Prevalence	Percent	Data Source
WN Prevalence	31/118	26.2712	0.262712		WN Prevalence	31/123	0.252	25.2033
PTC Prevalence	32/118	27.1186	0.271186		PTC Prevalence	37/123	0.301	30.0813
31 and older
WN Prevalence	132/407	30.2211	0.324324
PTC Prevalence	173/407	42.5061	0.425061
31-40 AND 41-50
PTC Prevalence 31-40	80/200	40	0.4
PTC Prevalence 41-50	59/114	51.7544	0.517544
PTC Prevalence 31-50	139/314	44.2675	0.442675
PTC Prevalence >50	32/58	55.1724	0.551724
31-50	Prevalence	Percent	Data Source
Cancer in patients with ES	3/85	3.52941	0.0352941
Cancer Prevlance	4/343	0.921659	0.0116618
Over 50	Prevalence	Percent	Data Source
WN Prevalence	31/63	49.2063	0.492063
PTC Prevalence	32/63	50.7937	0.507937
Patients without WN, ES, PTC	15/63	23.8095	0.238095
31-50 with Ovaries Removed	Prevalence	Percent	Data Source
WN Prevalence	18/73	24.6575	0.246575
PTC Prevalence	32/73	43.8356	0.438356
Patients without WN, PTC, EM, ES	17/73	23.2877	0.232877
Over 50 with Ovaries Removed	Prevalence	Percent	Data Source
WN Prevalence	24/41	58.5366	0.585366
PTC Prevalence	28/41	68.2927	0.682927
Patients without ES, EM, PTC, WN	3/41	7.31707	0.0731707
NOTE: The Data Source column includes links to the data sources within this document.

## Sheet: 2015
Age	Specimen type	Indication	Endosalpingiosis Y/N	Cancer Y/N	Other findings	Entirely submitted Y/N
46	LSO	ADNEXAL MASS	Y-OV	N	OV= MIXED SEROUS CYSTADENOFIBROMA, BRENNER TUMOR	Y (OV CYST)
58	HYS/BSO, LN	AUB, COMPLEX ATYPICAL HYPERPLASIA ON EMBX	Y-OV	N	UT=LEIOMYOADENOMATOID TUMOR, OV=EPITHELIAL INCLUSION CYSTS,	N
58	HYS/BSO, LN	AUB, EMBX COMPLEX ATYPICAL HYPERPLASIA	Y-OV	N	OV=EPITHELIAL INCLUSION CYSTS	N
35	HYS/BFT	HSIL CERVIX, AUB	Y-MYOMETRIUM	Y	FT=HYDROSALPINX	N
38	BFT	INFERTILITY, HYDROSALPINX	Y-FT	N	FT=HYDROSALPINX, SURGICAL GRANULOMA, SALPINGITIS ISTHMICA NODOSA	N
36	HYS/BFT	AUB	Y-FT	N	UT SEROSA=ENDOMETRIOSIS, FT=PT CYST	N
24	UTERUS BX, ROV, BFT, PER, DIAPHRAGM, LN, OM, APPENDIX,	OV MASS	Y- POST UTERUS	Y - FOCAL INTRAEPITHELIAL CA, OV	UTERUS=ENDOSALPINGIOSIS, PER=ENDOMETRIOSIS	N
32	HYS/BFT-LIGATION	AUB, CYSTS, ENDOMETRIOSIS	Y -MYOMETRIUM	N	NONE	N
59	HYS/BSO	FIBROID	Y - FT	N	FT=PT CYSTS, OV=ENDOSALPINGIOSIS, PHYS CYSTS	N
40	BFT-LIGATION	STERILIZATION	N	N	NONE	N
36	HYS/BFT	AUB	N	N	FT=PT CYSTS	N
47	HYS/BFT	FIBROID	N	N	FT=PT CYSTS, ATYPICAL LEIOMYOMA	N
39	HYS/BFT	FIBROID	N	N	NONE	N
38	HYS/BFT, LOV, LN	CERVICAL CANCER	N	Y-SCC	OV=CALC CYST?	N
59	HYS/BSO	AUB	N	Y-ADCA	OV=FIBROMA	N
46	HYS/BFT	AUB	N	N	FT=PT CYSTS	N
51	HYS/BSO, LN, OM	OVARIAN CANCER	N	Y-MMMT	NONE	Y (OV)
27	L FT-LIGATION	STERILIZATION	N	N	NONE	N
40	BFT/LOV	AUB, ENDOMETRIOSIS	N	N	FT=PT CYSTS, ENDOMETRIOSIS	N?
27	LFT	TUBAL OBSTRUCTION	N	N	FT=HYDROSALPINX	N
44	HYS/BFT	AUB	N	N	FT=PT CYSTS	N
38	ROV	FIBROID, ENDOMETRIOSIS	N	N	ENDOMETRIOTIC CYST	N
61	HYS/LSO	AUB	N	N	SEROSA= LIPOMA, RFT NOT IDENTIFIED	N
21	RFT,LOV-CYSTECTOMY	ADNEXAL MASS	N	N	FT=PT CYST, SEROUS CYSTADENOMA, OV=SEROUS CYSTADENOMA	N
31	HYS/BFT	AUB	N	N	FT=PT CYST	N
28	BFT	STERILIZATION	N	N	NONE	N
31	HYS/BFT	AUB	N	N	FT=PT CYST (GROSS ONLY)	N
26	BFT	STERILIZATION	N	N	NONE	N
31	BFT	STERILIZATION	N	N	NONE	N
52	HYS/BSO	AUB	N	N	FT=PT CYSTS, ENDOMETRIOSIS	N
58	HYS/BSO	AUB	N	N	OV=SIMPLE CYSTS	N
48	HYS/BSO	AUB, HX BREAST CA	N	N	ENDOMETRIOSIS, FT=PT CYSTS	Y (FT,OV)
46	HYS/BSO	AUB, FIBROID	N	N	FT=ENDOMETRIOSIS, OV=ENDOMETRIOSIS, ENDOMETRIOTIC CYST	N
52	HYST/BSO	FIBROID	N	N	OV=SIMPLE SEROUS CYSTS	N
36	BFT-LIGATION	STERILIZATION	N	N	NONE	N
35	HYS/LSO	AUB	N	N	FT=PT CYSTS, OV=ENDOMETRIOTIC CYST, ENDOMETRIOSIS	N
40	HYS/BFT	STRESS INCONTINENCEN	N	N	FT=PT CYSTS	N
38	HYST/BFT, LOV	COWDEN'S SYNDROME	N	N	FT=PT CYSTS, OV=PHYS CYSTS	N
53	HYS	PROLAPSE	N	N	ENDOMETRIOSIS	N
24	RSO	PELVIC MASS	N	N	OV=SEROUS CYSTADENOMA	N
39	BFT-LIGATION	STERILIZATION	N	N	FT=PT CYST	N
40	HYST/BFT	AUB	N	N	FT=PT CYST	N
64	HYS	PROLAPSE	N	N	NONE	N
27	BFT	STERILIZATION	N	N	NONE	N
56	HYS/BSO, LN, OM, PR, DIAPHRAGM	ABD MASS	N	Y-CLEAR CELL	NONE	Y (FT)
52	HYS/BFT	AUB	N	N	FT=PT CYST	N
54	HYS/BSO	CACLIFIED OVARY, ENDOMETRIAL POLYP	N	N	OV=BRENNER CELL TUMOR, FT=PT CYST	Y (ROV)
37	LSO	LOV CYST	N	N	OV=CL CYST, FOLLICULAR CYST	N
36	BFT-LIGATION	STERILIZATION	N	N	FT=PT CYST	Y (FT SEGMENTS)
34	RFT	TUBAL OBSTRUCTION	N	N	HYDROSALPINX	N
35	BFT-LIGATION	STERILIZATION	N	N	NONE	N
25	RFT	STERILIZATION	N	N	NONE	N
35	HYS/BFT	AUB	N	N	FT: PT CYSTS	N
48	HYS/BSO	AUB	N	N	SEROSA: ENDOMETRIOSIS, OV: PHYS CYSTS	N
48	HYS/BFT	AUB	N	N	FT: PT CYSTS	N
33	BFT	L ADNEXAL CYST	N	N	OV: SEROUS CYSTADENOMA	N
41	BFT	AUB	N	N	FT: PT CYST	N
21	FT	ECTOPIC PREG	N	N	FT: PT CYST	Y (FT)
38	BFT-LIGATION	STERILIZATION	N	N	NONE	Y (FT SEGMENTS)
32	BFT	STERILIZATION	N	N	NONE	Y (FT SEGMENTS)
53	HYS/ROV, COLON	GASTRIC TUMOR, OV TUMOR, COLONIC PERF	N	Y-GIST, MATURE CYSTIC TERATOMA (OV), ADCA (COLON)	NONE	N
53	BSO	BREAST CA HX	N	N	OV=PHYS CYST, FIBROMA, FT=PT CYSTS	Y (OV, FT)
52	HYS/BSO	AUB	N	N	HYS=ENDOMETRIOSIS, OV=SIMPLE CYST, PHYS CYST, FT=PT CYST	N
60	HYS	PROLAPSE	N	N	NONE	N
32	LFT	ECTOPIC PREG	N	N	NONE	Y (FT)
45	BSO, OM, LN	HX GRANULAR CELL TUMOR	N	N	OV=PHYS CYSTS	N
42	BFT-LIGATION	STERILIZATION	N	N	NONE	Y (FT SEGMENTS)
30	RFT-LIGATION	STERILIZATION	N	N	NONE	Y (FT SEGMENT)
36	BFT	STERILIZATION	N	N	NONE	N
15	LSO	OV TORSION/CYST	N	N	OV=FIBROVASCULAR CT	N
31	LFT	ECTOPIC PREG	N	N	NONE	N
32	BFT	STERILIZATION	N	N	NONE	N
29	HYS/BFT	PELVIC PAIN	N	N	FT=PT CYSTS	N
42	HYS/BFT	AUB	N	N	NONE	N
47	HYS/BFT	PELVIC PAIN	N	N	NONE	N
28	BFT-LIGATION	STERILIZATION	N	N	NONE	Y (FT SEGEMENTS)
40	HYS/BSO	PROLAPSE, PPX, HX BREAST CA	N	N	OV=SIMPLE CYST, PHYS CYST, PT=ADENOMATOID TUMOR	Y (FT, OV)
25	BFT-LIGATION	STERILIZATION	N	N	NONE	Y (FT SEGMENTS)
40	LSO	OV MASS	N	N	NONE	N
31	LSO	OV CYST	N	N	FT=HYDROSALPINX	N
37	HYS/LFT	AUB, FIBROID	N	N	FT=PT CYST	N
29	LFT	STERILIZATION	N	N	NONE	N
32	HYS	PELVIC PAIN	N	N	NONE	N
34	HYS/BFT	AUB	N	N	NONE	N
33	BFT-LIGATION	STERILIZATION	N	N	NONE	Y (FT SEGMENTS)
42	RSO	HX CYSTS, RLQ PAIN	N	N	FT=PT CYSTS, OV=SIMPLE CYST	N
23	ROV	OV CYST	N	N	OV=STRUMA OVARII, PHYS CYSTS, SEROUS CYSTADENOMA	N
45	BSO	BRCA1	N	N	FT=PT CYSTS, OV=PHY CYSTS
34	BFT	STERILIZATION	N	N	NONE	N
26	LFT	ADNEXAL CYST	N	N	FT=HYDROSALPINX	N
37	HYS/BFT	AUB	N	N	SEROSA=ENDOMETRIOSIS	N
29	RSO	ECTOPIC PREG	N	N	NONE	N
29	BFT	STERILIZATION	N	N	FT=PT CYSTS	N
46	HYS/BFT	FIBROID	N	N	FT=PT CYSTS	N
32	BFT	STERILIZATION	N	N	NONE	N
45	HYS/BFT	PELVIC PAIN	N	N	NONE	N
65	HYS/BSO	ENDOMETRIAL CA	N	Y-ENDOMETROID ADCA	FT=PT CYSTS	N
55	HYS/BSO, LIVER	ADCA ON BIOPSY	N	Y-ENDOMETROID ADCA	LIV=SIMPLE CYST	Y (OV, FT)
52	HYS/LSO, RFT	AUB	N	N	FT+OV=ENDOMETRIOSIS, SIMPLE TUBO-OVARIAN CYST	N
32	BFT	STERILIZATION	N	N	NONE	N
38	BFT	STERILIZATION	N	N	FT=PT CYST	N
36	RFT	STERILIZATION	N	N	FT=PLICA LOSS, DILATED	N
45	HYS	AUB	N	N	NONE	N
32	RFT	ECTOPIC PREG	N	N	NONE	N
48	HYS/BFT	AUB	N	N	FT=PT CYST	N
26	HYS/LFT	AUB	N	N	NONE	N
47	HYS/BFT	AUB	N	N	NONE	N
24	BFT	STERILIZATION	N	N	NONE	N
26	HYS/LFT	AUB	N	N	NONE	N
31	BFT-LIGATION	STERILIZATION	N	N	NONE	N
47	HYS/BFT	AUB	N	N	NONE	N
28	BFT	STERILIZATION	N	N	NONE	N
26	BFT	STERILIZATION	N	N	NONE	N
36	HYS/BFT-LIGATION	AUB	N	N	FT=ENDOMETRIOSIS, CERVIX=CIN-3	N
68	HYS/ROV, FT, COLON	LUNG ADCA MET	N	Y-LUNG ADCA	FT=MET	N
36	BFT	STERILIZATION	N	N	FT=PT CYST	N
38	RSO, COLON	CECAL MASS	N	Y - COLON ADCA	NONE	N
55	BSO	FHX OV CANCER	N	N	NONE	Y (FT, OV)
34	LFT	HYDROSALPINX	N	N	FT=PT CYST	N
27	HYS	AUB	N	N	NONE	N
37	HYS	AUB	N	N	UTERUS=ENDOMETRIOSIS	N
58	HYS/BSO	AUB, FHX UTERINE CA	N	N	FT=PT CYSTS	N
34	HYS	AUB	N	N	NONE	N
30	BFT-LIGATION	STERILIZATION	N	N	NONE	Y (SEGMENTS)
32	BFT-LIGATION	STERILIZATION	N	N	NONE	Y (SEGMENTS)
33	BFT-LIGATION	STERILIZATION	N	N	NONE	Y (SEGMENTS)
23	BFT-LIGATION	STERILIZATION	N	N	NONE	Y (SEGMENTS)
41	HYS/BFT	AUB	N	N	FT=PT CYSTS	N
42	HYS/BSO	BRCA2+	N	N	NONE	Y (FT, OV)
26	RFT, PER BX	ECTOPIC PREG	N	N	NONE	N
38	BFT - LIGATION	STERILIZATION	N	N	NONE	Y (SEGMENT)
56	BSO, OM, LN, PER	ADNEXAL MASS	N	Y-SEROUS	NONE	N
24	BFT-LIGATION	STERILIZATION	N	N	NONE	Y (SEGEMENTS)
33	BFT	STERILIZATION	N	N	FT=PT CYSTS	N
30	LSO	ADNEXAL MASS	N	N	ENDOMETRIOTIC CYST	N
28	BFT	STERILIZATION	N	N	FT=PT CYSTS	N
24	LFT	ADNEXAL MASS	N	N	FT=SEROUS CYSTADENOMA	Y (FT)
35	BFT	STERILIZATION	N	N	NONE	N
45	RSO	OV TORSION	N	N	SEROUS CYSTADENOMA, FT=PT CYST	N
35	HYS	AUB	N	N	NONE	N
34	HYS/BFT	AUB	N	N	FT=PT CYSTS	N
38	BFT	STERILIZATION	N	N	NONE	N
25	BFT	STERILIZATION	N	N	NONE	N
32	LSO	ADNEXAL MASS	N	N	SEROUS CYSTADENOMA, FT=PT CYST
63	HYS/BFT, R OV	FHX CANCERS, PERSISTANT VAG DISCHARGE	N	N	OV=CALC, FT=PT CYST	Y (OV, FT)
66	ROV, OM	PELVIC MASS	N	N	FIBROUS CST, NO OV IDENTIFIED	N
36	HYS/BFT	AUB	N	N	FT=PT CYSTS	Y (FT)
22	BFT	ECTOPIC PREG	N	N	NONE	Y (FT - SEGMENT)
22	BFT	STERILIZATION	N	N	NONE	N
51	LFT, LIVER, COLON, LN	COLON PEF, ABSCESS	N	Y- COLON ADCA, LIVER MET	OV=STROMAL ABSCESS, MESOTHELIAL CELL HYPERPLASIA	N
73	HYS/BSO, LN, BLADDER	PAPILLARY BLADDER LESIONS	N	Y-TCC	NONE	N
31	BFT	STERILIZATION	N	N	FT=HYDROSALPINX	N
32	HYS	AUB, PELVIC MASS	N	N	NONE	N
31	RSO, PER	ENDOMETRIOSIS	N	N	FT= SIMPLE CYST, OV=MUCINOUS CYSTADENOFIBROMA	N
32	BFT	STERILIZATION	N	N	NONE	N
49	LSO, RFT, PER	OV CYST, PELVIC PAIN	N	N	OV=PHYS CYSTS, SIMPLE CYSTS, FT=PT CYST, PER=ENDOMETRIOSIS	Y (FT)
27	BFT	STERILIZATION	N	N	NONE	N
32	RFT	ECTOPIC PREG	N	N	NONE	N
38	RFT	STERILIZATION	N	N	FT=PT LIPOMA	N
39	HYS/BFT	FIBROID	N	N	FT=PT CYST, FB RXN	N
35	LSO	OV MASS/TORSION	N	N	OV=MUCINOUS CYSTADEOMA, FT=ENDOMETRIOSIS	N
45	HYS/BFT	AUB, OV CYST	N	N	FT=FOCAL DILATION	N
33	BFT-LIGATION	STERILIZATION	N	N	NONE	Y (FT SEGMENTS)
24	BFT	STERILIZATION	N	N	NONE	N
37	HYS/BFT	AUB, FIBROID	N	N	FT=PT CYST	N
44	ROV, APPENDIX	PELIVC PAIN	N	N	OV=CORPORA ALBICANTA, CORPUS LUTEAL CYST, FT=PT CYST	N
38	BFT	STERILIZATION	N	N	NONE	N
36	BFT-LIGATION	STERILIZATION	N	N	NONE	Y (FT SEGMENTS)
25	BFT-LIGATION	STERILIZATION	N	N	FT=PT CYST	Y (FT SEGMENTS)
34	BFT-LIGATION	STERILIZATION	N	N	NONE	Y (FT SEGEMENTS)
49	ROV	ADNEXAL MASS	N	N	OV=SEROUS CYSTADENOMA	N
55	HYS/BFT	AUB	N	N	FT=PT CYST	N
19	RFT	ECTOPIC PREG	N	N	NONE	N
55	HYS/BSO	AUB, TAMOXIFEN USE	N	N	FT=PT CYSTS, OV=CALC, MUCINOUS CYSTADENOMA	N
29	BFT	STERILIZATION	N	N	FT=PT CYST	N
30	HYS/BSO, APPENDIX	PELVIC PAIN	N	N	OV=PHYS CYSTS, FT=PT CYST	N
40	BFT, ROV	STERILIZATION	N	N	OV=MUCINOUS CYSTADENOMA, FT=PT CYSTS	N
34	HYS/BFT	AUB	N	N	NONE	N
23	BFT-LIGATION	STERILIZATION	N	N	NONE	Y (FT SEGMENTS)
31	BFT-LIGATION	STERILIZATION	N	N	NONE	Y (FT SEGMENTS)
61	HYS	PROLAPSE	N	N	NONE	N
29	HYS/BFT	AUB	N	N	NONE	N
29	HYS	AUB	N	N	NONE	N
33	BFT	STERILIZATION	N	N	FT=PT CYSTS	N
53	HYS/BSO	AUB	N	N	OV=PHYS CYSTS	N
40	HYS/BFT, ROV, APPENDIX	AUB	N	N	OV=PHYS CYSTS	N
42	HYS/BFT, ROV	FIBROID, R ADNEXAL CYST	N	N	FT=PT CYST	N
37	HYS/BFT	AUB	N	N	NONE	N
39	BFT	STERILIZATION	N	N	FT=PT CYSTS	N
36	BSO	FHX BRCA, OVARIAN CA	N	N	FT=ENDOMETRIOSIS	Y (FT)
37	RSO	ADNEXAL MASS	N	N	OV=HEMOR CYST, FOLLICULAR CYSTS, FT=ENDOMETRIOSIS	N
63	HYS/BSO, PER, LN, COLON	ENDOMETRIAL CA	N	Y-ENDOMETRIOID ADCA	ROUND LT: SIMPLE SEROUS CYST,	N
38	HYS/BFT	AUB, PELVIC PAIN	N	N	FT=PT CYSTS	N
30	BFT-LIGATION	STERILIZATION	N	N	NONE	Y (FT SEGMENTS)
39	HYS/BFT, LN	CERVICAL CA	N	Y-ADCA, ENDOCERVICAL-TYPE	NONE	N
40	RSO	OV TORSION	N	N	OV=PHYS CYST, FOLICULAR CYSTS	N
49	HYS/BFT	FIBROID	N	N	NONE	N
46	HYS/BFT	AUB, FIBROID	N	N	FT=PT CYSTS	N
34	HYS	AUB	N	N	NONE	N
35	BFT	STERILIZATION	N	N	FT=PT CYSTS	N
54	HYS, BFT	AUB	N	N	FT=PT CYSTS	N
30	HYS	AUB	N	N	NONE	N
48	HYS/BFT	PROLAPSE	N	N	FT=PT CYST	N
67	HYS/BFT	FIBROID	N	N	FT=PT CYST	N
44	HYS/BFT	OV CYST, COMPLEX ATYPICAL HYPERPLASIA	N	Y- ENDOMETRIOID	NONE	N
61	HYS/BFT	FIBROID	N	N	NONE	N
19	OV CYST, PER	OV CYST, ENDOMETRIOSIS	N	N	OV=SIMPLE CYST, PER=ENDOMETRIOSIS	Y (OV CYST)
27	BFT-LIGATION	STERILIZATION	N	N	NONE	Y (FT SEGMENT)
17	OV CYST	DERMOID CYST	N	N	OV=MATURE CYSTIC TERATOMA	N
45	HYS/BFT, GB	AUB	N	N	FT=PT CYST	N
25	BFT	BILATERAL HYDROSALPINX	N	N	FT=HYDROSALPINX	N
37	HYS	AUB	N	N	NONE	N
27	BFT-LIGATION	STERILIZATION	N	N	NONE	Y (FT SEGEMENTS)
31	LFT	ECTOPIC PREG	N	N	NONE	Y (FT)
25	BFT-LIGATION	STERILIZATION	N	N	NONE	Y (FT SEGMENTS)
28	BFT-LIGATION	STERILIZATION	N	N	NONE	Y (FT SEGEMENTS)
23	BFT-LIGATION	STERILIZATION	N	N	NONE	Y (FT SEGMENTS)
57	HYS/BFT	AUB	N	N	FT=PT CYSTS	N
53	HYS/BFT	AUB, FIBROID	N	N	NONE	N
33	BFT, ABD MASS	STERILIZATION, ABD MASS	N	N	ENDOMETRIOSIS	Y (FT)
68	HYS/BFT	PROLAPSE	N	N	NONE	N
53	HYS/BSO, LN	ENDOMETRIAL CA	N	Y - POORLY DIFF	NONE	N
35	BFT	STERILIZATION	N	N	NONE	N
29	BFT	STERLIZATION	N	N	FT=PT CYSTS	N
38	HYS/BFT	AUB	N	N	NONE	N
42	HYS/BSO	ENDOMETRIOSIS, FIBROID	N	N	OV=ENDOMETRIOSIS, ENDOMETRIOTIC CYST	N
34	BFT	STERLIZATION	N	N	NONE	Y (FT)
52	HYS/BSO	AUB	N	N	NONE	N
78	LSO	ADNEXAL MASS	N	N	OV=SEROUS CYSTADENOMA	N
65	HYS	PROLAPSE	N	N	NONE	N
25	BFT	STERILIZATION	N	N	NONE	N
33	LFT	STERILIZATION	N	N	NONE	N
48	HYS	AUB	N	N	NONE	N
40	HYS	AUB	N	N	NONE	N
44	BFT-LIGATION	STERILIZATION	N	N	NONE	Y (FT SEGMENTS)
41	BFT	STERILIZATION	N	N	NONE	N
27	BFT, PER	STERILIZATION	N	N	SIMPLE CYST	N
46	HYS/BFT	AUB	N	N	NONE	N
34	BFT	STERILIZATION	N	N	NONE	N
48	BSO	HX BREAST CA	N	N	FT=PT CYSTS	Y (FT, OV)
56	BFT, LOV	PELVIC MASS	N	N	FT=PT CYSTS, OV=SIMPLE CYST	N
20	OV CYST	OV CYST/TORSION	N	N	OV=SIMPLE CYST	N
48	HYS/BFT	AUB	N	N	FT=PT CYST	N
27	BFT	STERILIZATION	N	N	FT=PT CYST	N
44	HYS/RFT	AUB	N	N	NONE	Y (FT SEGMENT)
26	ROV	OV MASS	N	N	OV=MATURE CYSTIC TERATOMA	Y (OV CYST)
54	HYS/BSO	AUB	N	N	NONE	N
40	HYS/BFT	CERVICAL MASS	N	N	NONE	N
42	BFT-LIGATION	STERILIZATION	N	N	NONE	Y (FT SEGEMENT)
32	HYS	PROLAPSE	N	N	NONE	N
32	HYS	AUB	N	N	NONE	N
64	BSO	PELVIC MASS	N	N	FT=FIBROUS SIMPLE CYST, PT CYST	N
30	HYS/BSO, APPENDIX	PELVIC PAIN	N	N	NONE	N
35	BFT-LIGATION	STERILIZATION	N	N	NONE	Y (FT SEGMENT)
33	HYS/BFT	FIBROID, AUB	N	N	FT=PT CYSTS	N
27	OV	OV CYST	N	N	OV=BENIGN FOLLICULAR CYSTS, HEMORRHAGIC LUTEAL CYST	N
26	OV CYST	OV CYST	N	N	OV=ENDOMETRIOTIC CYST	N
32	RFT	ECTOPIC PREG	N	N	FT=PT CYST, ENDOMETRIOSIS	N
74	HYS/BFT	PELVIC MASS, FHX BREAST+OV CA	N	N	FT=PT CYSTS	N
37	BFT	STERILIZATION	N	N	FT=PT CYST	N
44	HYS/BFT	AUB	N	N	NONE	N
30	LFT	ECTOPIC PREG	N	N	NONE	Y (FT SEGMENT)
49	BFT, ROV, OM	OV CYST	N	N	OV=SEROUS CYSTADENOMA	N
45	HYS/BFT, LOV	AUB, FIBROID	N	N	NONE	N
45	HYS/BFT	AUB	N	N	NONE	N
31	BFT	STERILIZATION	N	N	NONE	N
24	BFT	STERILIZATION	N	N	NONE	N
27	BFT, ROV	OV CYST, STERILIZATION	N	N	FT=PT CYSTS, OV=MATURE TERATOMA	N
32	BFT	STERILIZATION	N	N	NONE	N
52	HYS/BSO	AUB, FIBROID	N	N	OV=SIMPLE CYST	N
55	HYS/RFT	UR INCONTINENCE	N	N	NONE	Y (FT SEGMENT)
44	BFT	STERILIZATION	N	N	NONE	N
20	ROV CYST	OV CYST	N	N	OV=MATRE TERATOMA	N
38	BFT	STERILIZATION	N	N	NONE	N
44	HYS/BFT	AUB	N	N	NONE	N
45	HYS/BFT	AUB	N	N	FT=PT CYSTS, UTERUS=ENDOMETIROSIS	N
21	OV CYST	OV CYST, RLQ PAIN	N	N	OV=CYSTIC LEUTINIZED FOLLICLE	Y (OV CYST)
33	BFT-LIGATION	STERILIZATION	N	N	NONE	Y (FT SEGMENTS)
56	HYS/BSO	COMPLEX ATYPICAL HYPERPLASIA	N	N	NONE	N
35	HYS/BFT	AUB	N	N	FT=PT CYST	N
40	HYS	AUB, UR INCONTINENCE	N	N	NONE	N
45	HYS/BFT	AUB	N	N	NONE	N
36	BFT	STERILIZATION	N	N	FT=PT CYSTS	N
34	LSO	DERMOID CYST	N	N	OV=DERMOID CYST	N
47	HYS	AUB	N	N	NONE	N
32	RFT-LIGATION	STERILIZATION	N	N	NONE	Y (FT SEGMENT)
43	HYS	FIBROID	N	N	NONE	N
36	BFT	STERILIZATION	N	N	NONE	N
31	OV CYST	OV CYST	N	N	OV=SIMPLE CYST	Y (OV CYST)
28	LSO	OV CYST	N	N	OV=CORPUS LUTEUM CYST, SIMPLE FUNCTIONAL CYSTS	N
37	BFT-LIGATION	STERILIZATION	N	N	NONE	Y (FT SEGMENTS)
59	BSO	OV MASS	N	N	OV=SIMPLE CYST, FT=PT CYSTS	N
37	HYS/BSO	AIS	N	Y-AIS CERVIX	OV=FOLLICULAR CYSTS	N
21	LFT	HYDROSALPINX	N	N	FT=HYDROSALPINX	Y (FT)
35	BFT	STERILIZATION	N	N	NONE	Y (FT SEGMENTS)
41	HYS	AUB	N	N	NONE	N
59	BSO, OM	ADNEXAL MASS	N	N	OV=SEROUS CYSTADENOMAS	N
44	HYS/BFT, URETHRAL CYST	PROLAPSE	N	N	FT=PT CYSTS, URETHRA=CYST	N
28	BFT, STOMACH	OBESTIY, FHX BREAST + OV CA	N	N	NONE	Y (FT)
30	HYS/BSO	ENDOMETRIOSIS	N	N	OV=SIMPLE CYSTS, MATURE CYSTIC TERATOMA	N
49	HYS/BFT	AUB	N	N	NONE	N
34	RFT-LIGATION	HYDROSALPINX	N	N	HYDROSALPINX	Y (FT)
38	OV CYST	ENDOMETRIOSIS	N	N	OV=ENDOMETRIOSIS, ENDOMETRIOMA	N
24	BFT-LIGATION	STERILIZATION	N	N	NONE	Y (FT SEGMENT)
28	RFT-LIGATION	STERILIZATION	N	N	NONE	Y (FT SEGMENT)
33	BFT	STERILIZATION	N	N	NONE	N
30	BFT	STERILIZATION	N	N	FT=PT CYSTS, ENDOMETRIOSIS	N
60	LSO	DERMOID CYST	N	N	OV=MATURE CYSTIC TERATOMA	N
29	LFT-LIGATION	STERILIZATION	N	N	NONE	Y (FT SEGMENT)
79	HYS/BSO	UTERINE MASS	N	N	UTERUS: LEIOMYOMA	N
25	RFT	ECTOPIC PREG	N	N	NONE	N
62	HYS/BSO, PER, LN	ENDOMETRIAL CA	N	Y-ENDOMETRIOID ADCA	OV=BRENNER TUMOR	N
11	OV CYST	OV TORSION/CYST	N	N	OV=SEROUS CYSTADENOMA	N
37	BFT-LIGATION	STERILIZATION	N	N	NONE	Y (FT SEGMENTS)
28	LFT	ECTOPIC PREG	N	N	NONE	N
51	HYS/RFT	AUB	N	N	FT=PT CYSTS	N
46	HYS/BSO, BLADDER, VAGINA, NEOVAGINA	VAGINAL CA	N	Y-SCC	NONE	N
38	BFT-LIGATION	STERILIZATION	N	N	FT=PT CYST	Y (FT SEGMENTS)
30	BFT-LIGATION	STERILIZATION	N	N	NONE	Y (FT SEGMENTS)
41	BFT-LIGATION	AUB, STERILIZATION	N	N	NONE	N
32	HYS/BFT	PROLAPSE	N	N	NONE	N
45	HYS	AUB	N	N	UTERUS: LEIOMYOMA	N
22	BFT	B/L TUBAL OBSTRUCTION	N	N	NONE	Y (FT SEGMENT)
41	HYS/BFT	AUB, FIBROID	N	N	NONE	N
35	BFT	STERILIZATION	N	N	FT=PT CYST	N
33	BFT	STERILIZATION	N	N	NONE	N
51	HYS/BSO	AUB, FIBROID	N	N	FT=PT CYSTS, OV=CORPUS LUTEUM CYST, FOLLICULAR CYSTS, ENDOMETRIOSIS	Y (OV, FT)
31	HYS	AUB	N	N	NONE	N
32	HYS, LFT	AUB	N	N	UTERUS: LEIOMYOMA	N
36	BFT-LIGATION	STERILIZATION	N	N	NONE	Y (FT SEGMENTS)
53	HYS/BSO, OM	COMPLEX ATYPICAL HYPERPLASIA	N	Y-ENDOMETRIOID ADCA	FT=PT CYSTS, UTERUS: LEIOMYOMA	N
33	LFT	ECTOPIC PREG	N	N	NONE	N
35	RSO	ADNEXAL MASS	N	N	OV=MATURE CYSTIC TERATOMA	N
28	RSO, APPENDIX	PELVIC PAIN	N	N	OV=SIMPLE FUNCTIONAL CYSTS	N
26	BFT	STERILIZATION	N	N	NONE	N
29	BFT-LIGATION	STERILIZATION	N	N	NONE	Y (FT SEGMENTS)
22	BFT	STERILIZATION	N	N	NONE	N
43	BSO	ENDOMETRIOSIS	N	N	OV=CORPUS LUTEAL CYSTS, FOLLICULAR CYSTS	N
27	BFT-LIGATION	STERILIZATION	N	N	NONE	Y (FT SEGMENTS)
26	HYS/BSO, PER, APPENDIX	PELVIC PAIN	N	N	OV=CORPUS LUTEUM CYST	N
24	OV	OV CYST	N	N	OV=SIMPLE CYST	N
27	HYS/BSO	BRCA+, STERILIZATION	N	N	NONE	Y (OV, FT)
29	HYS/BSO	STERILIZATION	N	N	OV=PHYS CYSTS	N
30	BFT-LIGATION	STERILIZATION	N	N	NONE	Y (FT SEGMENT)
30	RFT	ECTOPIC PREG	N	N	NONE	N
35	FT CYST	PARATUBAL CYST	N	N	FT=PT CYST	Y (FT CYST)
28	FT CYST	PARATUBAL CYST	N	N	FT=PT CYST	Y (FT CYST)
50	HYS/BSO	AUB, FIBROID, FHX BREAST CA	N	N	OV=FOLLICULAR CYSTS, LUTEAL CYST, FT=PT CYST	Y (FT, OV)
41	HYS/BFT	FIBROID	N	N	NONE	N
24	RFT	ECTOPIC PREG	N	N	NONE	N
31	RFT-LIGATION, PER, ENDOMETRIOMA	ENDOMETRIOSIS	N	N	FT=PT CYST, OV=ENDOMETRIOMA	Y (FT SEGMENT, OV MASS)
30	BFT	STERILIZATION	N	N	FT=PT CYSTS	N
63	HYS/BSO	ENDOMETRIAL CA	N	Y-ENDOMETRIOID ADCA		N
25	RFT-LIBATION	STERILIZATION	N	N	NONE	Y (FT SEGMENT)
49	HYS/BSO, OM, APPENDIX, FALCIFORM, COLON, PER, SM INT, LNs	PELVIC MASS, OV CYSTS	N	Y-SEROUS CA	OV= SEROUS CA, FT=HYDROSALPINX	N
63	HYS/BSO, LN, UTEROSACRAL CYST	ENDOMETRIAL CA	N	Y-ENDOMETROID CA	NONE	N
42	BFT-LIGATION	STERILIZATION	N	N	NONE	Y (FT SEGMENTS)
27	BFT	STERILIZATION	N	N	NONE	N
26	RFT CYST	AUB, INFERTILITY/SEPTATE UTERUS	N	N	FT=PT CYST	N
25	BFT	STERILIZATION	N	N	NONE	N
30	BFT	STERILIZATION	N	N	FT=PT CYST	N
24	OV CYST	OV CYST	N	N	OV=CYSTADENOMA	N
36	HYS/BFT	AUB	N	N	NONE	N
44	HYS/BFT	FIBROID	N	N	FT=PT CYST	N
37	BFT	STERILIZATION	N	N	NONE	N
57	HYS/BSO, LN	ENDOMETRIAL CA	N	Y-ENDOMETIOID ADCA	NONE	N
36.8265	HYS/BFT	FIBROID	N	N	FT=PT CYSTS	N
36.8185	HYS/BSO	ENDOMETRIAL ADENOMA	N	Y-ENDOMETRIOID ADCA		N
36.8104	HYS/BFT	AUB	N	N	NONE	N
36.8024	HYS/BFT-LIGATION	AUB	N	N	NONE	N
36.7944	BFT	STERILIZATION	N	N	FT=PT CYSTS	N
36.7863	BFT-LIGATION	STERILIZATION	N	N	NONE	Y (FT SEGMENTS)
36.7783	HYS/BFT	AUB, RISK OV CA	N	N	FT=PT CYST	Y (FT)
36.7703	HYS/BFT, LN	ENDOCERVICAL CA	N	N	NONE	N
36.7622	RSO	OV TORSION	N	N	OV=CORPUS LUTEUM CYST, PHYS CYSTS	N
36.7542	BFT-LIGATION	STERILIZATION	N	N	NONE	Y (FT SEGMENTS)
36.7462	HYS/BFT	PROLAPSE	N	N	NONE	N
36.7381	BFT-LIGATION	STERILIZATION	N	N	NONE	Y (FT SEGMENTS)
33	HYS/BFT	ENDOCERVICAL ADCA	N	N	UTERUS=LEIOMYOMA, ADENOMYOSIS	N
35	RSO	ECTOPIC PREG	N	N	OV=CORPUS LUTEUM CYST, SIMPLE FUNCTIONAL CYSTS	Y (FT)
66	BSO, OM, PER, DIAPHRAGM, GASTRIC NODULE, SIGMOID NODULES, FALCIFORM, RECTAL, LNs, APPENDIX	ADNEXAL MASS	N	Y-SEROUS CS	NONE	N
21	BFT-LIGATION	STERILIZATION	N	N	NONE	Y (FT SEGMENTS)
33	HYS/BFT	FIBROID	N	N	NONE	N
63	HYS/BSO	AUB	N	Y-ENDOMETRIAL ADCA	LEIOMYOAS	N
77	HYS/BSO, LN	ENDOMETRIAL CA	N	Y-ENDOMETRIAL ADCA	OV=EPITHELIAL INCLUSION CYST	N
24	RFT	HYDROSALPINX, INFERTILITY	N	N	FT=HYDROSALPINX	N
25	BFT-LIGATION	STERILIZATION	N	N	NONE	Y (FT SEGMENTS)
25	OV CYST	DERMOID CYST	N	N	OV=MATURE CYSTIC TERATOMA	N
36	BFT	STERILIZATION	N	N	FT=WR	N
45	HYS/LFT	AUB	N	N	UTERUS=LEIOMYOMATA, HTEROTOPIC OSSIFICATION	N
52	HYS/BFT-LIGATION	AUB	N	N	NO FT TUBE IDENTIFIED	N
49	HYS/BFT	FIBROID	N	N	FT=PT CYSTS, CALC	N
45	HYS	AUB	N	N	LEIOMYOMA, ADENOMYOSIS	N
45	HYS/BSO	HX OV CA, AUB	N	N	FT=PT CYSTS, OV=LUTEAL CYST, CORPORA ALBICANTIA, FUNCT CYSTS	Y (FT, OV)
25	RFT	ECTOPIC PREG	N	N	NONE	Y (FT SEGMENT)
39	LFT	MICORTUBAL ANASTAMOSIS	N	N	FT=PT CYST	Y
37	BFT-LIGATION, SQ MASS ABD	STERILIZATION	N	N	ABD=ENDOMETRIOSIS	N
39	BFT, PER	STERILIZATION	N	N	PER=ENDOMETRIOSIS	N
33	BFT	STERILIZATION	N	N	FT=PT CYST	N
27	BFT-LIGATION	STERILIZATION	N	N	NONE	N
29	BFT-LIBATION	STERILIZATION	N	N	NONE	Y (FT SEGMENTS)
36	HYS/BFT	FIBROID	N	N	NONE	N
49	HYS/BSO	HYDROSALPINX, PELVIC PAIN	N	N	FT=ENDOMETRIOSIS	N
26	BFT	STERILIZATION	N	N	NONE	Y (FT SEGMENTS)
65	BSO	ADNEXAL MASS	N	N	OV=SEROUS CYSTADENOMA	N
30	ROV, PER	PELVIC MASS	N	N	OV=MATURE CYSTIC TERATOMA, PER=CALC	N
44	HYS/BSO	ADNEXAL MASS	N	N	FT=PT CYSTS, OV=MUCINOUS CYSTADENOMA, ENDOMETRIOTIC CYST, UT=LEOMYOMATA, ADENOMYOSIS	N
42	HYS/BSO	AUB, ADNEXAL MASS	N	Y-ENDOMETRIOID ADCA	LEIOMYOMATA	Y (OV)
36	HYS/BFT	PROLAPSE	N	N	NONE	N
37	HYS/BFT	AUB	N	N	NONE	Y (FT)
49	HYS/BFT	AUB	N	N	NONE	N
29	BFT-LIGATION	STERILIZATION	N	N	FT=PT CYST	Y (FT)
25	RFT	ECTOPIC PREG	N	N	NONE	N
41	LSO	ADNEXAL MASS	N	N	OV=FOLLICLE CYSTS	N
79	HYS/BSO, LN	ENDOMETRIAL ADCA	N	Y-ENDOMETRIOID ADCA	NONE	Y (OV,FT)
67	RSO, LOV, BROAD L, LIVER CAPSULE, ABD MASS	COMPLEX ADNEXAL MASS	N	N	FT=CYSTADENOFIBROMA, OV=PHYS CYSTS, MASS=CALC, BROAD L=LEIOMYOMA,	Y (FT, OV)
36	HYS/RFT	AUB	N	N	NONE	N
34	HYS/BFT	AUB, OV CYSTS	N	N	NONE	N
38	BFT	STERILIZATION	N	N	NONE	N
28	HYS/BFT	ENDOMETIRAL-TYPE STROMA ON BX	N	N	FT=FB RXN POLARIZABLE MATERIAL, ADENOMATOID TUMOR
44	HYS/BFT	AUB	N	N	NONE	N
42	BFT	STERILIZATION	N	N	FT=PT CYSTS	N
40	HYS/BFT	AUB	N	N	NONE	N
31	ROV	OV MASS	N	N	OV=LEUTEINIZED CYST, PHYS CYSTS	N
57	HYS/BSO	ADNEXAL MASS	N	N	OV=PHYS CYSTS, FT=PT CYSTS	N
57	HYS/BSO	FIBROID	N	N	OV=FIBROMA, FT=NOT FOUND	N
28	HYS/BFT	AUB, PELVIC PAIN	N	N	NONE	N
37	HYS/BSO, LN	BX ENDOMETRIOID ADCA, AUB	N	Y-ENDOMETRIOID ADCA	NONE	Y (OV, FT)
25	BFT-LIGATION	STERILIZATION	N	N	NONE	Y (FT SEGMENTS)
33	BFT-LIGATION	STERILIZATION	N	N	FT=PT CYST	Y (FT SEGMENTS)
32	BFT-LIGATION	STERILIZATION	N	N	N	Y (FT SEGEMENTS)
41	BFT	STERILIZATION	N	N	FT=PT CYSTS	N
30	LFT	ECTOPIC PREG	N	N	NONE	N
28	BFT	STERILIZATION	N	N	NONE	N
46	HYS/BFT, LOV	PROLAPSE, ANEMIA	N	N	FT=PT CYSTS, OV=FOLLICULAR CYST, PHYS CYSTS, UTERUS= ADENOMATOID TUMOR, ENDOMETRIOSIS,	N
39	BFT-LIGATION	STERILIZATION	N	N	NONE	Y (FT SEGMENTS)
39	HYS/BSO, APPENDIX	ENDOMETRIOSIS	N	N	UT=LEIOMYOMATA, FT=HYDROSALPINX, OV=CORPUS LUTEAL CYSTS, ENDOMETRIOMA	N
50	HYS	AUB, FIBROID	N	N	NONE	N
35	BFT-LIGATION	STERILIZATION	N	N	NONE	Y (FT SEGMENTS)
30	BFT-LIGATION	STERILIZATION	N	N	NONE	Y (FT SEGMENTS)
36	BFT-LIGATION	STERILIZATION	N	N	NONE	Y (FT SEGMENTS)
39	BFT-LIGATION	STERILIZATION	N	N	FT=PT CYST	Y (FT SEGMENTS)
58	BFT	PROLAPSE	N	N	FT=PT CYSTS	N
27	BFT, UTEROSACRAL L, PER	INFERTILITY, HYDROSALPINX	N	N	FT=PT CYSTS, HYDROSALPINX, LIG=CALC	N
35	BFT	STERILIZATION	N	N	FT=PT CYSTS	N
23	OV	OV TORSION	N	N	OV=PHYS CYSTS	N
34	HYS/BFT	AUB	N	N	FT=PT CYSTS	N
39	HYS/BFT	AUB	N	N	FT=PT CYSTS	N
46	HYS/RFT, OV	OV FIBROMA, CONCERN FOR CA	N	N	OV=FIBROMA, SIMPLE FUNCTIONAL AND HEMORRHAGIC CYSTS	N
31	BFT-LIGATION	STERILIZATION	N	N	NONE	Y (FT SEGMENTS)
50	HYS/BFT	AUB	N	N	UT=FIBROIDS	N
25	BFT-LIGATION	STERILIZATION	N	N	NONE	Y (FT SEGMENTS)
26	LSO	ADNEXAL MASS	N	N	MATURE CYSTIC TERATOMA	N
39	HYS/BFT-LIGATION	POSTPARTUM HEMORRHAGE, STERILIZATION	N	N	NONE	Y (FT SEGMENTS)
36	BFT	STERILIZATION	N	N	NONE	N
41	HYS/BFT	FIBROID, OV CYST, PELVIC PAIN	N	N	FT=PT CYST	N
49	HYS/BFT	FIBROID, AUB	N	N	NONE	N
26	HYS	AUB, PELVIC PAIN	N	N	NONE	N
53	HYS/BFT	PROLAPSE	N	N	UT=LEIOMYOMATA	N
31	BFT-LIGATION	STERILIZATION	N	N	NONE	Y (FT SEGMENTS)
23	BFT-LIGATION	STERILIZATION	N	N	NONE	N
35	HYS/BFT	AUB	N	N	FT=PT CYST	N
26	BFT	STERILIZATION	N	N	FT=PT CYST	N
30	OV CYST	OV CYST	N	N	OV=CORPUS LEUTEAL CYST, FOLLICULAR CYST	Y (OV CYST WALL)
36	BFT	STERILIZATION	N	N	NONE	N
27	BFT	STERILIZATION	N	N	NONE	N
57	BSO	OV CYST	N	N	OV=HEMORRHAGIC CYST	N
25	BFT-LIGATION	STERILIZATION	N	N	NONE	Y (FT SEGMENTS)
23	RFT	ECTOPIC PREG	N	N	NONE	N
30	BFT, ROV CYST	STERILIZATION, OV CYST	N	N	OV=SIMPLE CYST	Y (FT SEGMENTS, OV CYST)
25	LFT	ECTOPIC PREG	N	N	NONE	Y (FT)
48	HYS/BSO	HX BREAST CA	N	N	OV=PHYS CYSTS, FT=PT CYSTS	Y (OV)
53	HYS/BSO	COMPLEX HYPERPLASIA WITH ATYPIA ON BX	N	N	OV=SIMPLE CYSTS, UT=LEIOMYOMATA
24	BFT-LIGATION	STERILIZATION	N	N	NONE	Y (FT SEGMENTS)
46	HYS/BSO	BRCA1, STERILIZATION	N	N	OV=PHYS CYSTS	Y (OV, FT)
20	ROV	OV MASS	N	N	OV=MATURE CYSTIC TERATOMA	N
36	LOV	PELVIC PAIN	N	N	OV=ENDOMETRIOSIS	Y (OV)
27	BFT	STERILIZATION	N	N	NONE	N
30	HYS/BFT	AUB, ENDOMETRIOSIS	N	N	UT SEROSA=CALC	N
48	HYS/RFT	AUB	N	N	UT=LEIOMYOMATA, ADENOMYOSIS	N
31	BFT	STERILIZATION	N	N	NONE	N
77	HYS, BLADDER	NECROTIZING FASCIITIS	N	N	UT=CALC	N
43	LSO	ADENXAL MASS, ABD PAIN	N	N	OV=CORPUS LUTEAL CYST, FT=PT CYST	N
40	HYS/BFT	AUB	N	N	FT=PT CYSTS	N
62	BSO	ADNEXAL MASS	N	N	OV=CYSTADENOFIBROMA, FIBROMA	Y (FT,OV)
29	HYS/BFT	FAMILIAR CANCER	N	N	NONE	Y (FT)
37	LSO, ROV	OV CYST	N	N	FT=PT CYST, OV=PHYS CYSTS	Y (OV BX/CYST, PT CYST)
33	BFT	STERILIZATION	N	N	NONE	N
30	BFT	STERILIZATION	N	N	NONE	N
34	HYS/BFT	AUB	N	N	NONE	N
37	HYS/BFT-LIGATION	PELVIC PRESSURE, AUB	N	N	FT=PT CYSTS	N
37	HYS/BFT	AUB	N	N	NONE	N
55	HYS/BFT	AUB	N	N	OV=EPITHELIAL INCLUSION CYSTS, CORPUS LUTEUM CYST, FT=PT CYST, WR ,UT=LEIOMYOMATA	N
54	BSO	BREAST CA HX	N	N	FT=PT CYSTS	Y (OV, FT)
69	BFT	PROLAPSE	N	N	NONE	N
36	HYS/BFT	AUB	N	N	UT=LEIOMOMA	N
32	BFT	STERILIZATION	N	N	NONE	N
33	BFT-LIGATION	STERILIZATION	N	N	NONE	N
43	HYS/BFT, OV, PER	OV CYST	N	N	OV=PHYS CYSTS, ENDOMETRIOMA, PER=ENDOMETRIOSIS	N
33	BFT	STERILIZATION	N	N	NONE	Y (FT)
32	BFT-LIGATION	STERILIZATION	N	N	NONE	Y (FT SEGMENTS)
59	HYS/BSO	CERVICAL DYSPLASIA	N	N	UT=LEIOMYOMA	N
48	HYS/BSO	ENDOMETRIOID ADCA, FHX BREAST CA+OV CA	N	N	OV=EPITHELIAL INCLUSION CYSTS, PHYS CYSTS, FT=PT CYSTS, WR, UT=LEIOMYOMATA	Y (OV, FT)
37	BFT	STERILIZATION	N	N	NONE	Y (FT SEGMENTS)
29	BFT	STERILIZATION	N	N	NONE	N
77	BSO, VAGINA	NECROTITZING FASCIITIS	N	N	ONE FT FOUND	Y (FT, OV)
44	HYS/BSO, PELVIC MASS	FHX OVARIAN CA	N	N	FT=PT CYST, CORPUS LUTEAL CYST, HEMORRHAGIC CYST	Y (OV, FT)
27	HYS/BFT	FIBROID	N	N	FT=PT CYST	N
41	HYS/BFT	AUB	N	N	NONE	N
26	BFT	STERILIZATION	N	N	NONE	N
36	LFT	ECTOPIC PREG	N	N	NONE	Y (FT)
32	BFT	STERILIZATION	N	N	NONE	N
40	OV CYST	ENDOMETRIOSIS, ADNEXAL MASS	N	N	OV=PHYS CYSTS, ENDOMETRIOMA, PER=ENDOMETRIOSIS	N
33	BFT	STERILIZATION	N	N	FT=PT CYST	N
46	HYS/RFT	AUB	N	N	NONE	N
40	HYS/BFT,LOV	AUB	N	N	FT=PT CYST, ENDOMETRIOSIS, OV=SEROUS CYSTADENOFIBROMA	N
45	HYS/RFT	AUB, FIBROIDS	N	Y-ENDOMETRIOID ADCA	NONE	? = CONSULT
30	BFT-LIGATION	INFERTILITY, HYDROSALPINX	N	N	HYDROSALPINX	Y (FT SEGMENTS)
42	HYS/BFT, PER, CUL-DE-SAC	AUB	N	N	NONE	N
18	OV CYST	LOV CYST	N	N	OV=MATURE CYSTIC TERATOMA	N
34	BFT	STERILIZATION	N	N	NONE	N
34	OV CYST, PER, APPENDIX	ENDOMETRIOSIS	N	N	OV=ENDOMETRIOSIS	Y (OV CYST WALL)
22	LFT	ECTOPIC PREG	N	N	NONE	N
35	HYS/BFT	AUB	N	N	NONE	N
40	HYS/BFT	URINARY INCONTINENCE	N	N	UT=LEIOMYOMA	N
37	HYS/BSO	AUB	N	N	OV=PHYS CYSTS, UT=LEIOMYOMA, CALC	N
28	BFT	STERILIZATION	N	N	NONE	N
27	BFT	STERILIZATION	N	N	NONE	N
38	HYS/BFT	AUB, FIBROID	N	N	NONE	N
33	BFT-LIGATION	STERILIZATION	N	N	NONE	Y (FT SEGMENT)
31	BFT	AUB, STERILIZATION	N	N	NONE	N
24	ROV	ECTOPIC PREG	N	N	OV=CORPUS LUTEAL CYST	Y (OV)
62	BSO	AUB	N	N	OV=FOLLICULAR CYSTS, INCLUSION CYSTS, FT=CALC, PT CYST	N
42	HYS/LFT	AUB	N	N	NONE	N
36	HYS/BFT	AUB	N	N	NONE	N
21	BFT-LIGATION	STERILIZATION	N	N	NONE	Y (FT SEGMENTS)
33	RFT	ECTOPIC PREG	N	N	FT=PT CYST	N
41	HYS/BFT	AUB	N	N	NONE	N
45	HYS/BFT	FIBROIDS	N	N	NONE	N
47	BSO	OV TORSION	N	N	FT=PT CYST, OV=PHYS CYSTS	N
47	BSO	B/L ADNEXAL MASSES	N	N	OV=HEMORRHAGIC CYST, CORPORA ALBICANTIA, EPITHELIAL INCLUSION CYST, FT=SQUAMOUS METAPLASIA, HYDROSALPINX, BRENNER TUMOR, UT=COMPLEX ATYPICAL HYPERPLASIA	N
31	BFT	STERILIZATION	N	N	NONE	N
25	BFT-LIGATION	STERILIZATION	N	N	NONE	Y (FT SEGMENTS)
45	HYS/BFT	FIBROIDS	N	N	NONE	N
47	BSO	OV TORSION	N	N	FT=PT CYST, OV=PHYS CYSTS	N
47	BSO	B/L ADNEXAL MASSES	N	N	FT=HYDROSALPINX, SQUAMOUS METAPLASIA, BRENNER TUMOR, OV=CORPUS LUTEAL CYST, MUTLIPLE CORPORA ALBICANTIA, FOLLICULAR CYSTS, EPITHELIAL INCLUSION CYSTS	N
28	BFT-LIGATION	STERILIZATION	N	N	FT=WR	Y (FT SEGMENTS)
35	BSO	METATSTIC BREAST CA	N	Y-METASTATIC BREST DUCTAL CA	NONE	Y (FT, OV)
45	BSO, LN	ENDOMETRIAL CA	N	N	OV=ENDOMETRIOSIS, PHYS CYSTS	Y (FT, OV)
36	RFT	ECTOPIC PREG	N	N	NONE	N
38	HYS/BFT	FIBROID	N	N	NONE	N
31	OV CYST, PER	ENDOMETRIOSIS, INFERTILITY	N	N	OV=ENDOMETRIOTIC CYST	Y (OV CYST WALL)
29	HYS/BFT	ENDOMETRIOSIS	N	N	NONE	N
35	BFT-LIGATION, VAGINAL FOREIGN BODY	PROLAPSE	N	N	FT=LUMINAL DILATION, FB=SUTURE GROSSLY	Y (FT SEGMENTS)
77	HYS/BSO, OM, LN	ENDOMETRIAL ADCA	N	Y-ENDOMETRIOID ADCA	UT=LEIOMYOMATA, SEROSA=ENDOMETRIOSIS, OV=SIMPLE CYST, CORPORA ALBICANTIA	N
37	BFT	STERILIZATION	N	N	NONE	N
29	BFT-LIGATION	STERILIZATION	N	N	NONE	N
59	BSO	ADNEXAL MASS, ABD PAIN, WT LOSS	N	N	OV=CYSTADENOMA, PHYS CYSTS	N
26	OV CYST	OV CYST, LLQ PAIN	N	N	OV=CORPUS LUTEAL CYST	Y (CYST WALL)
43	HYS/RSO	AUB	N	N	UT=LEIOMYOMA, OV=FOLLICULAR CYST, FT=PT CYST	N
28	OV	DERMOID CYST	N	N	OV=DERMOID CYST	Y (OV)
24	BFT-LIGATION	STERILIZATION	N	N	NONE	N
31	BOV CYSTS	OV CYSTS	N	N	OV=CYSTIC TERATOMAS, BENIGN OV CYST	N
27	HYS/BFT	AUB, FIBROID	N	N	NONE	N
38	HYS/LFT	AUB	N	N	UT=LEIOMYOMA	N
33	HYS/BSO	COMPLEX ADNEXAL MASSES	N	N	OV=CORPUS LUTEAL CYSTS, HEMORRHAGIC CYST, FT=PT CYST	N
36	OV CYST	ABD PAIN	N	N	OV=CORPUS LUTEAL CYST	Y (OV CYST)
53	HYS/BFT	AUB	N	N	FT=PT CYSTS	N
46	HYS/BFT	ENDOMETRIAL COMPLEX HYPERPLASIA	N	Y-WELL DIFF LIPOSARCOMA/ATYPICAL LIPOMATOUS TUMOR	FT=PT CYSTS, UT=LEIOMYOMATA	N
34	OV CYSTS, PT CYST	COMPLEX OV MASS	N	N	OV=SEROUS BORDERLINE TUMOR, OV=SEROUS BORDERLINE TUMOR, PT CYST	Y (CYST WALLS)
36	HYS/BSO	ENDOMETRIAL ADCA	N	Y-ENDOMETRIOID ADCA	OV=CYSTS, FT=PT CYST	N
25	LFT	ECTOPIC PREG	N	N	FT=PT CYSTS	Y (FT)
32	BFT	STERILIZATION	N	N	NONE	N
48	HYS/BSO	AUB	N	N	OV=FIBROMA, PHYS CYSTS, CORPUS LUTEAL CYST	Y (OV, FT)
48	HYS/BSO, CUL-DE-SAC TUMOR, FALC LIG, OM, SPLEEN, VAGINAL TUMOR		N	Y-SEROUS CA	METASTATIC SEROUS CARCINOMA	N
27	BFT-LIGATION	STERILIZATION	N	N	NONE	Y (FT SEGMENTS)
30	BFT-LIGATION	STERILIZATION	N	N	NONE	Y (FT SEGMENTS)
32	HYS/BFT	ESSURE REMOVAL, ABD PAIN	N	N	FT=WR, PT CYSTS, UT=LEIOMYOMATA
26	BFT-LIGATION	STERILIZATION	N	N	NONE	Y (FT SEGMENTS)
28	HYS/BFT-LIGATION	AUB	N	N	FT=WR, PT CYST	Y (FT SEGMENTS)
41	BFT	STERILIZATION	N	N	FT=PT CYSTS	N
38	BFT	STERILIZATION	N	N	NONE	N
47	HYS	AUB	N	N	NONE	N
25	BFT	STERILIZATION	N	N	NONE	Y (FT SEGMENTS)
51	BSO	HX BREAST CA	N	N	OV=PHYS CYSTS	Y (FT, OV)
26	BFT	STERILIZATION	N	N	NONE	N
26	BFT	STERILIZATION	N	N	NONE	Y (FT SEGMENTS)
33	BFT	STERILIZATION	N	N	NONE	N
30	HYS/BFT	AUB	N	N	FT=PT CYST	N
	Summary
	ES	9
	OIC without ES	6
	Total Prevalence	15/589	0.0254669
	ES cases are highlighted in RED

## Sheet: 2016
Age	Specimen type	Indication	Endosalpingiosis Y/N	Cancer Y/N	Other findings	Entirely submitted Y/N
40	HYS/BFT	ABNL PAP/FIBROID	Y(Serosa), FT	N	CVX=HSIL	N
47	HYS/BFT/PERITONEUM	PROLAPSE	Y(Peritoneal)	N	FT=PT cyst; PER=calcs	Y(FT)
54	HYS/BSO	UTERINE CANCER	Y(OV)	Y - endometrioid	FT= PT cyst, WR; ovary = IC	Y(FT)
32	ROV/PERITONEUM	PELVIC PAIN	Y(OV)	N	OV=phys cyst	Y(FT)
47	TAH/BSO	PROPHYLAXIS	Y(OV)	N	FT=WR,PT cyst; OV=IC,phys cyst,calc,endometriosis	Y(FT,OV)
63	TAH/BSO	CAH	Y(OV)	Y - endometrioid	FT=PT cyst, WR, OV = IC	Y(FT,OV)
32	HYS/LFT/L OV CYST	PELVIC MASS	Y(OV)	N	FT=PT cyst, WR	Y(FT)
33	HYS/BFT	AUB	Y(FT)	N	NONE	N
33	BFT - LIGATION	STERILIZATION	Y(FT)	N	NONE; WR	Y(FT)
69	TAH/BSO	FIBROID, AUB	Y(FT)	N	FT=PT cyst, WR; OV=IC	Y(FT)
39	HYS/L FT	AUB/PAIN/ENDOMETRIOSIS	Y(FT)	N	NONE	Y(FT)
44	HYS/BFT	FIBROID/AUB	Y(FT)	N	FT=PT cyst, WR	Y(FT)
42	TAH/BSO	AUB	Y(FT)	N	NONE	Y(FT)
43	HYS/BFT	AUB/PAIN	Y(FT)	N	FT=PT cyst, WR	Y(FT)
26	BFT	STERILIZATION	Y(FT)	N	FT=WR	Y(FT)
38	HYS/BFT/L OVARY	AUB	Y(FT)	N	FT=WR,PT cyst,calc; OV=IC,phys cyst	Y(FT)
44	HYS/BFT	AUB	Y(FT)	N	FT=WR, PT cyst, endometriosis	Y(FT)
51	HYS/BFT	AUB	Y(FT)	N	FT=LIPOMA	Y(FT)
41	HYS/BFT	AUB	Y(FT)	N	FT=WR, PT cyst	Y(FT)
40	HYS/BFT/R OVARY	AUB	Y(FT)	N	OV=endometriosis	Y(FT)
40	HYS/BFT	AUB	Y(FT)	N	FT=PT cyst, meso remnant, WR	Y(FT)
48	HYS/BFT	AUB	Y(FT)	N	FT=endometriosis, PT cyst, WR	N
44	HYS/BFT/R OV	FIBROID/LYNCH SYNDROME	Y(FT)	N	FT=PT cyst	Y(FT)
36	LFT-segment, EMBX	INFERTILITY	Y(FT)	Y - ENDOMETRIOID	FT=calcs	Y(FT)
37	BFT	STERILIZATION	Y(FT)	N	FT=PT cyst	Y(FT)
42	HYS/BFT/L OVARY	OVARIAN MASS	Y(FT)	N	FT=PT cyst; OV=serous cystadenoma	Y(FT)
26	L FT/OVARY	ECTOPIC	Y(FT)	N	ECTOPIC	Y(FT)
36	BFT/EMC	ENDOMETRIAL CANCER/BRCA	Y(FT)	Y- Endometrioid	FT=calcs, WR; Same pt as S16-11538	Y(FT)
38	RFT	INFERTILITY	Y(FT)	N	FT=PT cyst	Y(FT)
40	HYS/BFT	AUB	Y(FT)	N	NONE, WR	Y(FT)
33	HYS/BFT	AUB, EM POLYP	Y(FT)	N	FT=WR,PT cyst	Y(FT)
42	HYS/BFT	AUB/FIBROID	Y(FT)	N	FT=PT cyst	N
39	HYS/BFT	AUB	Y(FT)	N	FT=WR	Y(FT)
47	HYS/BFT	AUB	Y(FT,Serosa)	N	FT=PT cyst, WR	Y(FT)
55	TAH/BSO	OVARIAN MASS	Y(FT,OV)	N	FT=p53 sig, WR; OV=serous cystadenoma, IC, serosa=calc	N
62	TAH/BSO	ENDOMETRIAL CANCER	Y(FT,OV)	Y- Endometrioid	NONE; FT= PT cyst, WR; OV = IC	Y(FT)
70	BSO/PERITONEUM	OVARIAN MASS	Y(FT,OV,Peritoneal)	N	OV=SEROUS CYSTADENOFIBROMA, WR; FT=PT cyst, calc	N
38	HYS/BFT	AUB	Y(FT, SEROSA)	N	FT=PT cyst,WR	Y(FT)
38	BSO		Y (OV, CUL-DE-SAC, FT)	N	OV= SEROUS CYSTADENOMA, FUNCTIONAL CYSTS, LUTEAL CYST	Y (FT, OV)
44	HYS/BFT	AUB	Y (FT)	N	FT=PT CYSTS, WR	Y (FT)
41	HYS/BFT	AUB, FIBROID	Y (FT)	N	FT=PT CYSTS, UT=LEIOMYOMATA, WR	Y (FT)
48	HYS/BSO	AUB, OV DERMOIDS	Y (FT)	N	FT=PT CYSTS, UT=ENDOMETRIAL POLYPS, LEIOMYOMA, OV=MATURE CYSTIC TERATOMAS, WR	Y (FT, OV)
47	HYS/BFT	AUB	Y (FT)	N	UT=LEIOMYOMATA, SEROSA = SIMPLE CYSTS, FT = PT CYSTS	Y (FT)
44	R OVARY/FT	TORSION	Y(OV)	N	NONE; OV=IC	N
48	HYS/R OVARY	ADNEXAL MASS	Y(OV)	N	NONE; OV = calc	N; NOTE: no FT found
49	HYS/BFT/L OVARY	AUB	Y(OV)	N	FT=endometriosis,PT cyst, WR; SEROSA=endometriosis; OV=serous cystadenoma, phys cyst	Y(FT)
32	BFT - LIGATION	STERILIZATION	Y(FT)	N	NONE	Y(FT)
36	BFT - LIGATION	STERILIZATION	Y(FT)	N	NONE	Y(FT)
31	LFT	ECTOPIC	Y(FT)	N	NONE, FT = calc	Y(FT)
35	LFT	ECTOPIC	Y(FT)	N	NONE; FT = calc	Y (FT)
37	BFT	STERILIZATION	Y(FT)	N	FT=PT cyst	Y(FT)
44	HYS/BFT	AUB	Y(FT)	N	FT=PT cyst	Y(FT)
43	HYS/BFT	AUB/FIBROID	Y(FT)	N	FT=PT cyst, calcs	Y(FT)
42	R FT/ UTERINE CONTENTS	INFERTILITY	Y(FT)	N	FT=PT cyst, WR	Y(FT)
75	TAH/BSO	SEROUS CARCINOMA	Y (peritoneum)	Y-SEROUS	FT=STIC; OV=SEROUS CYSTADENOFIBROMA, IC, WR	Y(FT,OV)
34	RSO	PELVIC PAIN, OV MASS	Y (OV)	N	OV=phys cyst, calc, IC	N
42	HYS/BFT	ENDOMETRIOSIS, AUB	Y (FT)	N	FT=ENDOMETRIOSIS, PT CYSTS, UT=ENDOMETRIOSIS, ADENOMYOMA, LEIOMYOMATA	Y (FT)
36	HYS/BFT	AUB	Y (FT)	N	NONE; FT = calc	Y(FT)
33	BFT-LIGATION	STERILIZATION	Y (FT)	N	NONE	Y(FT)
45	TAH/BSO	DYSMENORRHEA	Y (FT)	N	OV=phys cyst; WR	N
65	HYS/BFT	PROLAPSE	N	N	NONE; FT=WR	Y(FT)
22	R OVARIAN CYST	OVARIAN MASS	N	N	TERATOMA	N
33	BFT	ABD PAIN	N	N	FT=PT cyst; WR	Y(FT)
33	BFT/PERITONEUM	STERILIZATION/ENDOMETRIOSIS	N	N	FT=PT cyst;PER=WR	Y(FT)
41	HYS/BFT	AUB	N	N	FT=PT cyst	Y(FT)
39	HYS/BFT	PROLAPSE/FIBROID	N	N	NONE	Y(FT)
75	BSO	PELVIC MASS	N	N	OVARIAN MUCINOUS NEOPLASM; FT=WR, PT cyst	N
19	PARATUBAL CYST	TORSION/OVARIAN CYST	N	N	SEROUS CYSTADENOMA	N
27	HYS/BSO/PERITONEUM	AUB/PELVIC PAIN	N	N	CVX=HSIL;PER=calcs;OV=phys cyst	N
29	HYS/BFT	FAM HX GYN CANCER	N	N	FT=WR	Y(FT)
47	HYS/BFT	AUB	N	N	FT=WR	Y(FT)
35	HYS/BFT	AUB	N	N	FT=WR, mesothelial cyst	Y(FT)
46	HYS/BFT	FIBROID	N	N	NONE	N
26	L OVARIAN CYST	OVARIAN MASS	N	N	SEROUS CYSTADENOMA	N
46	HYS/BFT	AUB	N	N	NONE	N
69	HYS/BSO	UTERINE CANCER	N	Y - endometrioid	OV=phys cyst	N
44	HYS/BFT/L OVARY	AUB/PELVIC PAIN/OV MASS	N	N	TERATOMA; OV=calcs	N
37	BFT	STERILIZATION	N	N	FT=PT cyst,WR,calcs	N
41	HYS/BFT	AUB	N	N	NONE; WR	N
29	HYS/BFT	PELVIC PAIN	N	N	NONE; WR	N
51	L OV/FT; RFT	BOV CYST/AUB	N	N	ENDOMETRIOSIS; OV = IC; FT =WR	N
31	HYS/L OV/FT/PERITONEUM	OVARIAN MASS	N	N	FT=PT cyst, WR; PER=calcs, deciduosis; OV = Phys cyst, IC	N
35	HYS/BFT	AUB	N	N	FT=fibrosis, endometriosis	N
64	HYS/BFT	"VAG BULGE"/Hx BREAST CA	N	N	NONE, WR	Y(FT)
46	BSO	Hx BREAST CA	N	N	FT=PT cyst, WR	Y(FT)
26	RFT/POC	ECTOPIC	N	N	FT=PT cyst	N
30	HYS/BFT	AUB	N	N	FT=PT cyst	N
29	BFT/L OVARY CYST	STERILIZATION/OVARIAN MASS	N	N	TERATOMA, WR	N
34	BFT	STERILIZATION	N	N	NONE	N
34	HYS/BFT	AUB	N	N	FT=PT cyst,WR	N
41	BFT - LIGATION	STERILIZATION	N	N	NONE	Y(FT)
38	HYS/BFT/R OVARY	AUB/FIBROID/ENDOMETRIOSIS	N	N	ENDOMETRIOSIS, FT = adenofibroma, PT cyst	N
51	HYS/BFT	FIBROID	N	N	FT=PT cyst	N
26	BFT - LIGATION	STERILIZATION	N	N	NONE; WR	Y(FT)
41	BFT	STERILIZATION	N	N	NONE	Y(FT)
26	PLACENTA/BFT	STERILIZATION	N	N	NONE	N
38	HYS/BFT/R OVARY	FIBROID, ENDOMETRIOSIS	N	N	ENDOMETRIOSIS(OV,BFT,APPENDIX)	N
34	BFT	STERILIZATION	N	N	NONE	N
44	HYS/BFT	AUB	N	N	ENDOMETRIOSIS(FT,SEROSA)	N
35	BFT/R OVARY	PELVIC MASS	N	N	TERATOMA	Y(FT)
34	R FT	ECTOPIC	N	N	NONE	N
24	EMBX/ R OV CYST	RLQ PAIN	N	N	ENDOMETRIOSIS(OV)	Y(OV)
41	BFT/ PERITONEUM	STERILIZATION	N	N	FT=PT cyst, calcs	Y(FT)
36	BFT	STERILIZATION	N	N	FT=Deciduosis	Y(FT)
44	HYS/BFT	AUB	N	N	FT=PT cyst, WR	N
30	HYS/BFT	PLACENTA ACCRETA	N	N	NONE	Y(FT)
46	HYS/BFT	AUB	N	N	NONE	N
43	HYS/BFT	AUB/FIBROID	N	N	FT=PT cyst, WR	N
64	TAH/BSO	AUB	N	N	FT=PT cyst, ECTOPIC ADRENAL, WR; OV=IC	Y(FT)
36	HYS/BFT	AUB	N	N	NONE	Y(FT)
35	HYS/BFT	FIBROID/AUB	N	N	FT=ENDOMETRIOSIS,calc,WR	Y(FT)
30	HYS/BFT/PERITONEUM	AUB	N	N	FT=ENDOMETRIOSIS,PT cyst,WR;PER=ENDOMETRIOSIS	Y(FT)
79	TAH/BSO	AUB	N	N	FT=P53 SIGNATURE,PT cyst, WR	Y(FT,OV)
41	HYS/BFT	AUB	N	N	FT=P53 SIGNATURE,PT cyst	Y(FT)
19	R OVARY CYST	OVARIAN MASS	N	N	TERATOMA	N
28	BFT	STERILIZATION	N	N	NONE, WR	Y(FT)
24	BFT	STERILIZATION	N	N	FT=Deciduosis	Y(FT)
13	L OVARY CYST/L FT	ADNEXAL MASS	N	N	OV=MUCINOUS CYSTADENOMA	Y(FT)
34	HYS/R FT/PERINEAL SKIN	AUB/PROLAPSE	N	N	FT=WR	Y(FT)
45	HYS/BFT	AUB	N	N	FT=PT cyst,WR	Y(FT)
29	BFT	STERILIZATION	N	N	FT=WR	Y(FT)
28	BFT	STERILIZATION	N	N	NONE	Y(FT)
32	BFT	STERILIZATION	N	N	NONE	Y(FT)
39	HYS/ L FT	AUB	N	N	FT=PT cyst	Y(FT)
49	HYS/BFT	AUB	N	N	FT=WR,PT cyst	Y(FT)
31	TAH/BSO	PROPHYLAXIS	N	N	FT=PT cyst, OV = IC	Y(FT,OV)
34	HYS/BFT	PROLAPSE	N	N	NONE; WR	Y(FT)
33	R FT,OV, PERITONEUM	ENDOMETRIOSIS/PAIN	N	N	OV=endometriosis, phys cyst	Y(FT)
37	L OVARY	OVARIAN MASS	N	N	TERATOMA	N
44	HYS/BFT/L OVARY	AUB	N	N	FT,OV=ENDOMETRIOSIS	Y(FT,OV)
31	BFT	STERILIZATION	N	N	NONE, WR	Y(FT)
16	OVARIAN CYST	OVARIAN CYSTS	N	N	OV=HEMORRHAGIC CORPUS LUTEUM CYST	Y(OV)
24	BFT	STERILIZATION	N	N	NONE	N
26	LFT	ECTOPIC	N	N	NONE	N
32	HYS/BFT	AUB, CERVICAL DYSPLASIA	N	N	FT=PT CYST	Y(FT)
41	BFT-LIGATION	STERILIZATION	N	N	NONE	Y(FT SEGMENTS)
40	HYS/BFT	AUB, FIBROIDS	N	N	NONE	Y (FT)
36	RSO	ECTOPIC	N	N	NONE	N
39	HYS/BFT	AUB, FIBROIDS	N	N	FT=PT CYST, WR	Y (FT)
22	BFT-LIGATION	STERILIZATION	N	N	NONE	Y (FT SEGMENT)
35	BFT, R OV	OV CYST	N	N	OV=MATURE TERATOMA, PHYS CYST; FT = WR	Y (FT)
30	RSO	OV CYST	N	N	OV=MATURE TERATOMA, PHYS CYST	Y (FT)
40	HYS/BFT	AUB	N	N	FT=PT CYST	Y (FT)
25	BFT	STERILIZATION	N	N	NONE; WR	Y (FT)
38	HYS/L FT	AUB	N	N	NONE; WR	Y (FT)
23	ROV BIOPSY	OV CYST	N	N	OV= LUTEAL CYST	Y (OV BX)
49	HYS/BFT	AUB, FIBROID	N	N	NONE	Y (FT)
28	BFT	STERILIZATION	N	N	NONE	Y (FT)
25	BFT-LIGATION	STERILIZATION	N	N	NONE	Y (FT SEGMENTS)
66	BSO	OV CYST	N	N	MESOSALPINX=OV FIBROMA, FT=PT CYSTS, WR, OV=SEROUS CYSTADENOMA, IC	Y (OV, FT)
34	HYS/BFT	AUB	N	N	FT= PT CYST, UT=ADENOMYOSIS	Y (FT)
31	R OV	OV CYST	N	N	OV=MATURE CYSTIC TERATOMA	Y (CYST)
42	HYS/BFT	AUB	N	N	FT=PT CYST, UT=ADENOMYOSIS, LEIOMYOMATA, WR	Y (FT)
26	HYS/BFT	AUB	N	N	UT=LEIOMYOMATA, SEROSA=ENDOMETRIOSIS, FT=PT CYSTS	Y (FT)
50	HYS/BST	AUB	N	N	UT=LEIOMYOMA, ADENOMYOSIS, FT=PT CYSTS, HYDROSALPINX, SALPINGITIS, endometriosis	Y (FT)
24	R OV	OV CYST	N	N	OV=MUCINOUS CYSTADENOMA	N
40	HYS/BSO	AUB	N	N	FT=PT CYST	Y (FT)
28	HYS/BFT	AUB	N	N	FT=PT CYST, WALTHARD CELL REST	Y (FT)
66	BSO	OV MASS	N	N	OV=MUCINOUS ADENOFIBROMA, SIMPLE CYSTS, calc; FT= PT cyst	Y (FT, OV)
29	HYS/BFT	AUB	N	N	NONE	N
72	HYS	PROLAPSE	N	N	NONE	N(No FT)
34	BFT	STERILIZATION	N	N	FT=PT cyst, meso remnant, WR	Y(FT)
24	BFT	STERILIZATION	N	N	FT=WR	Y(FT)
37	BFT - LIGATION	STERILIZATION	N	N	NONE	Y(FT)
29	HYS/BFT	AUB	N	N	FT=PT cyst, WR	Y(FT)
21	LEFT FT	ECTOPIC	N	N	FT=PT cyst	N
58	HYS	PROLAPSE	N	N	NONE	N(No FT)
44	PELVIC EXENT	PELVIC MASS	N	Y - OV SEROUS	FT=PT cyst	N
33	HYS/BFT	DYSMENORRHEA	N	N	FT=PT cyst	Y(FT)
28	HYS/BFT	PELVIC PAIN, OV MASS	N	N	FT=endometriosis, PT cyst, WR, calc	Y(FT)
24	R OVARY	OV CYST	N	OV SEROUS BORDERLINE	OV=TORSION, IC, calc	N
45	HYS/BFT	AUB	N	N	FT=PT cyst, WR	Y(FT)
27	BFT	STERILIZATION	N	N	FT=PT cyst, WR	Y(FT)
21	R+L OV CYST	OV MASS	N	N	BILATERAL TERATOMA	N
27	BFT - LIGATION	STERILIZATION	N	N	NONE	Y(FT)
44	HYS/BFT/R OV CYST	AUB	N	N	NONE	Y(FT,OV)
70	HYS/PERITONEUM	ENDOMETRIAL CANCER	N	Y - EM+SEROUS uterine	NONE	N
66	BSO, SM BOWEL	SM BOWEL CARCINOID	N	Y - SM BOWEL CARCINOID	FT=PT cyst; OV=Serous cyst, WR	Y(FT)
25	FT	ECTOPIC	N	N	FT=Deciduosis, WR	Y(FT)
37	HYS/BFT	AUB	N	N	NONE	Y(FT)
34	BFT	STERILIZATION	N	N	FT=PT cyst	Y(FT)
35	HYS/BFT	AUB	N	N	FT=PT cyst, WR	N
37	BFT	STERILIZATION	N	N	FT=PT cyst, WR	Y(FT)
71	TAH/BSO	ENDOMETRIAL CANCER	N	Y- Endometrioid	NONE	N
30	BFT	STERILIZATION	N	N	FT=WR	Y(FT)
30	BFT, PLACENTA	DELIVERY/STERILIZATION	N	N	NONE	Y(FT)
30	EMBX/ L OV CYST	ENDOMETRIOSIS	N	N	ENDOMETRIOMA	N
25	BFT	STERILIZATION	N	N	NONE	Y(FT)
28	BFT	STERILIZATION	N	N	NONE	Y(FT)
29	BFT-LIGATION	STERILIZATION	N	N	NONE	Y(FT)
31	BFT	STERILIZATION	N	N	NONE, WR	Y(FT)
29	BFT	STERILIZATION	N	N	NONE, WR	Y(FT)
42	HYS/BFT	AUB	N	N	FT=PT cyst, WR	Y(FT)
28	BFT-LIGATION/R OV CYST	OV CYST/STERILIZATION	N	N	OV=Corpus luteum cyst	Y(FT)
46	HYS/BFT	AUB	N	N	FT=PT cyst, WR	Y(FT)
35	HYS/BFT	AUB	N	N	FT=PT cyst, WR	Y(FT)
42	BFT-LIGATION	STERILIZATION	N	N	FT=Deciduosis	Y(FT)
57	TAH/BSO	ENDOMETRIAL CANCER	N	Y - endometrioid	FT=PT cyst	Y(FT)
27	BFT	STERILIZATION	N	N	NONE, WR	Y(FT)
26	BFT	STERILIZATION	N	N	FT=PT cyst, calc	Y(FT)
34	BFT	STERILIZATION	N	N	FT=PT cyst, WR	Y(FT)
50	BFT/MYOMA	AUB/FIBROID	N	N	NONE, WR	Y(FT)
27	BFT/LEEP	CVX HSIL;STERILIZATION	N	N	FT=PT cyst, WR; CVX=HSIL	Y(FT)
27	BFT	STERILIZATION	N	N	NONE	Y(FT)
27	RFT - LIGATION	STERILIZATION	N	N	NONE	Y(FT)
47	HYS/BFT	AUB	N	N	NONE	Y(FT)
36	BFT	STERILIZATION	N	N	NONE	Y(FT)
34	BFT-LIGATION	STERILIZATION	N	N	NONE	Y(FT)
34	BFT-LIGATION/PLACENTA	RETAINED POC/STERILIZATION	N	N	NONE, WR	Y(FT)
30	BFT	STERILIZATION	N	N	NONE, WR	Y(FT)
26	BFT	STERILIZATION	N	N	FT=Deciduosis, WR	Y(FT)
35	BFT-LIGATION/PLACENTA	DELIVERY/STERILIZATION	N	N	NONE	Y(FT)
28	R OV CYSTS	R OV CYSTS	N	N	OV=TERATOMA	N
42	HYS/BFT	AUB	N	N	NONE; PT cyst, WR	Y(FT)
45	HYS/BFT	AUB	N	N	FT=PT cyst, WR	Y(FT)
21	R FT	ECTOPIC	N	N	ECTOPIC	N
39	TAH/BSO	AUB	N	N	OV=phys cyst, calc; FT = WR	Y(FT)
72	BFT/OVS	H/O breast, colon CA	N	N	FT=PT cyst, WR; OV=Brenner tumor, serous cystadenoma, calc	Y(FT)
35	HYS/BFT	AUB	N	N	FT=WR,meso remnant	Y(FT)
35	HYS/BFT	AUB	N	N	FT=WR, PT cyst	Y(FT)
27	BFT-LIGATION	STERILIZATION	N	N	NONE	Y(FT)
36	HYS/BFT	DYSMENORRHEA	N	N	FT=PT cyst,calc,meso remnant,WR, Endometriosis	Y(FT)
38	HYS/BFT	ABD PAIN	N	N	FT=PT cyst,WR,meso remnant	Y(FT)
43	L OV/BFT	OV CYST, ABD PAIN	N	N	FT=PT cyst,WR, Endometriosis; OV=Endometrioma, IC	Y(FT)
46	HYS/BFT	AUB	N	N	NONE	Y(FT)
28	BFT-LIGATION	STERILIZATION	N	N	NONE	Y(FT)
36	BFT	STERILIZATION	N	N	FT=calc	Y(FT)
38	HYS/BFT	DYSMENORRHEA	N	N	FT=PT cyst,WR; Serosa=Endometriosis	Y(FT)
36	HYS/BFT	AUB	N	N	FT=PT cyst, WR	Y(FT)
40	RFT/OV	ABD PAIN	N	N	FT=PT cyst, adenomatoid tumor; OV=phys cyst	Y(FT)
31	BFT-LIGATION	STERILIZATION	N	N	NONE	Y(FT)
36	BFT	STERILIZATION	N	N	NONE	Y(FT)
32	BFT/PLACENTA	DELIVERY/STERILIZATION	N	N	FT=WR,PT cyst	Y(FT)
35	HYS/BFT	AUB	N	N	FT=meso remnant	Y(FT)
37	HYS/BFT	AUB	N	N	FT=PT cyst, WR	Y(FT)
39	TAH/BSO	ABD PAIN	N	N	FT, Serosa, OV = Endometriosis	Y(FT,OV)
51	HYS/BFT	AUB	N	N	NONE	Y(FT)
49	HYS/BFT	AUB	N	N	FT=PT cyst	Y(FT)
25	BFT-LIGATION/PLACENTA	DELIVERY/STERILIZATION	N	N	NONE	Y(FT)
27	RFT/OV	OVARIAN MASS	N	N	FT=PT cyst, calc, WR; OV=Endometriosis	Y(FT)
28	RFT/ OV CYST	OVARIAN MASS	N	N	FT=Endometriosis,WR,PT cyst; OV=Mucinous cystadenoma, calcs	Y(FT)
37	HYS/ R FT	AUB	N	N	FT=PT cyst	Y(FT)
26	BFT/PLACENTA	DELIVERY/STERILIZATION	N	N	NONE	Y(FT)
36	TAH/BSO	ENDOMETRIOSIS	N	N	FT, OV = Endometriosis	Y(FT)
36	RFT	HEMOSALPINX	N	N	FT=Endometriosis	Y(FT)
32	HYS/BFT	AUB	N	N	NONE	Y(FT)
38	HYS/BFT	PELVIC PAIN, FIBROID	N	N	NONE; WR	Y(FT)
36	HYS/BFT	AUB	N	N	NONE	Y(FT)
31	BFT	STERILIZATION	N	N	NONE; WR	Y(FT)
47	HYS	AUB	N	N	NONE; NO FT SUBMITTED	N
20	R FT	ECTOPIC	N	N	ECTOPIC	Y(FT)
29	R FT	ECTOPIC	N	N	ECTOPIC	Y(FT)
77	HYS/ R FT	PROLAPSE	N	N	NONE; WR	Y(FT)
27	BFT-LIGATION	STERILIZATION	N	N	NONE	Y(FT)
35	BFT	STERILIZATION	N	N	NONE	Y(FT)
44	HYS/BFT	PROLAPSE	N	N	FT=PT cyst	Y(FT)
32	HYS/BFT/R OV	AUB	N	N	FT=PT cyst; OV=phys cyst, WR	Y(FT)
50	HYS/BFT/R OV	AUB	N	N	OV=phys cyst	Y(FT)
31	HYS/BFT	AUB	N	N	FT=PT cyst, WR	Y(FT)
38	HYS/ R FT	AUB	N	N	NONE	Y(FT)
44	HYS/BFT/R OV	FIBROID	N	N	OV=phys cyst; FT = PT cyst	Y(FT)
29	R OV CYST/LFT	ECTOPIC	N	N	ECTOPIC	N
35	HYS/BFT	AUB	N	N	FT=PT cyst, WR	Y(FT)
19	LFT	ABD PAIN	N	N	SALPINGITIS	Y(FT)
35	HYS/BFT	AUB	N	N	FT=PT cyst, WR	Y(FT)
69	TAH/BSO	ABD PAIN/ ADNEXAL MASS	N	Y-ENDOMETRIOID(OV ORIGIN)	FT=p53 sig, WR	N
38	HYS/BFT	AUB	N	N	FT=PT cyst, WR	Y(FT)
60	HYS/BFT	PROLAPSE	N	N	NONE; WR, PT cyst	Y(FT)
23	PLACENTA/ L PT CYST	DELIVERY/ PT CYST	N	N	PT cyst (site not specified)	Y(PT cyst)
53	HYS/BFT	AUB	N	N	NONE; WR	Y(FT)
34	HYS/BFT	AUB	N	N	NONE; WR	Y(FT)
33	BFT	STERILIZATION	N	N	NONE; WR	Y(FT)
45	HYS/RFT/R OV	AUB, R OV MASS	N	N	OV=TERATOMA	Y(FT)
41	HYS/BFT	AUB	N	N	NONE; WR	Y(FT)
32	BFT/CVX/EMC	CVX HSIL;STERILIZATION	N	N	CVX=HSIL; FT = WR	Y(FT)
31	HYS/BFT	AUB, CERVICAL DYSPLASIA	N	N	FT=PT cyst,calcs,meso remnant	Y(FT)
45	BFT	OVARIAN CYSTS	N	N	NONE	Y(FT)
26	BFT	STERILIZATION	N	N	NONE	Y(FT)
30	BFT-LIGATION	STERILIZATION	N	N	NONE	Y(FT)
29	R OV CYST	OVARIAN MASS	N	N	TERATOMA; NO FT submitted	N
	Summary
	ES	60/280
	OIC	7/280
	Total Prevalence	67/280	0.239286
	WN	119/280	0.425
	PTC	115/280	0.410714
	ES cases are highlighted in RED (observed by initial pathology screen) and GREEN (observed upon reading by a second pathologist) in the ES column
	Green indicates this observation was found by a second pathologist after an additional review.

## Sheet: 2017
Age	Specimen type	Indication	Endosalpingiosis Y/N	Cancer Y/N	Other findings	Entirely submitted Y/N
29	HYS/PELVIC SIDEWALL BX	PELVIC PAIN/ENDOMETRIOSIS	Y(FT)	N	FT=HYDROSALPINX, PT CYST; OV = PHYS CYST, BENIGN SIMPLE CYSTS	Y (FT)
52	LSO/SIGMOIDECTOMY	DIVERTICULITIS	Y(FT)	N	FT = PHYS CYST, IC; SIGMOID = DIVERTICULITIS	Y (FT, OV)
47	HYS/BSO	ENDOMETRIOSIS	Y (UT SEROSA, FT, OVs)	N	UT = LEIOMYOMA; FT = HYDROSALPINX; OV = ADRENAL REST, CORPUS LUTEAL CYST	Y (OV, FT)
34	HYS	PELVIC PAIN	Y (UT SEROSA)	N	UT SEROSA = ADHESIONS	N
36	HYS	AUB	Y (UT SEROSA)	N	UT = LEIOMYOMATA	Y
79	HYS/BFT	UTEROVAGINAL PROLAPSE	Y (UT SEROSA)	N	FT = WR; END; DISORDERED PROLIF	Y (FT)
70	HYS/BSO/LN	ENDOMETRIAL CANCER	Y (R OV)	Y (ENDOMETRIOID ADCA)	UT = ADENOMYOSIS, LEIOMYOMA; FT = PT CYST	Y (FT, OV)
60	BFT, UT POLYP	END POLYP, HYDOSALPINX	Y (R FT)	N	FT = HYDROSALPINX; UT = END POLYP	Y
56	HYS/BSO/PARACOLIC GUTTER/OM/LN/PER	ACUTE RLQ PAIN	Y (PER, UT SEROSA, OM)	Y (SEROUS BORDERLINE TUMOR)	UT = END POLYP; PER = TUMOR IMPLANT	N
31	ADHESIONS/L FT	PELVIC PAIN	Y (OV?)	N	FT = PT CYST	Y (FT)
55	LSO/R OV	R ADNEXAL MASS	Y (OV, FT)	N	OV = TORSION	Y (FT)
48	R OV	PELVIC PAIN/PERINEAL PAIN	Y (OV)	N	OV = PROMINENT CORPORA ALBICANTIA	Y (FT, OV)
40	R SO/OM/MESENTERY/DIAPHRAGM/L OV/PARACOLIC GUTTER	R ADENEXAL MASS/ ATYPICAL SEROUS CELLS ON PELVIC WASH	Y (OV)	Y (SEROUS BORDERLINE TUMOR)	FT = ADEHSIONS	Y (FT)
40	L FT	ECTOPIC	Y (OV)	N	FT = ECTOPIC; OV = CALC	N
24	R OV/OM/R FT	HX SEROUS BORDERLINE OV TUMOR	Y (OV)	N	OV = CALC; FT = WR	Y (FT,OV)
82	HYS/BSO/OM/LN	ENDOMETRIAL ADCA ON BX	Y (L OV)	Y (ENDOMETRIAL ADCA, UT)	UT = ADEOMYOSIS; MESO-OVARIAN/PT TISSUE: LEIOMYOMA; FT = WR, PT CYSTS
40	HYS/BFT	AUB	Y (FTs)	N	UT = ENDOMETRIOSIS, ADENOMYOSIS	Y (FT)
64	HYS/BSO/OM/PER/SMALL BOWEL	SUSPECTED SEROUS CARCINOMA/OV MASS	Y (FT?)	Y (SEROUS CARCINOMA - *FT, OV, UTERINE SEROSA)	PER, SMALL BOWEL, OM = MET SEROUS CA; FT = STIC, PT CYST, WR	Y (FT, OV)
52	BO/L FT	B/L OV CYSTS	Y (FT,OV)	N	FT = PT CYST; OV = SEROUS CYSTADENOFIBROMA, BENIGN SEROUS CYSTADENOMA, PHYS CYSTS, BENIGN SIMPLE CYST	Y (FT)
33	BFT-LIGATION	STERILIZATION	Y (FT)	N	FT = WR, PT CYSTS	Y
35	HYS/BFT/ L OV	OV CYSTS/PELVIC PAIN	Y (FT)	N	OV = PHYS CYSTS; FT = PT CYST; UT = LEIOMYOMA, ADHESIONS	Y (FT)
35	BFT	INFERTILITY	Y (FT)	N	FT = WR, FIBROSIS, HYDROSALPINX, PT CYST, CALC	Y (FT)
35	BFT	INFERTILITY	Y (FT)	N	FT = ENDOMETRIOSIS, CALC, WR, CHRONIC INFLAM, FIBROSIS, HYDROSALPINX	Y
26	BFT	STERILIZATION	Y (FT)	N	FT = ENDOMETRIOSIS, FB GIANT CELL RXN	Y
43	HYS/BFT	MENORRHAGIA	Y (FT)	N	UT = LEIOMYOMATA	Y (FT)
44	HYS/BFT/R OV	AUB, COMPLEX OV MASS	Y (FT)	N	FT = PT CYSTS; OV = PHYS CYST	Y
31	HYS/BFT	AUB/DYSMENORRHEA	Y (FT)	N	FT = PT CYST; UT SEROSA = ADHESIONS	Y
50	BFT	RECTOCELE	Y (FT)	N	FT = PT CYST	Y
48	HYS/BFT	AUB, STRESS INCON	Y (FT)	N	FT = PT CYSTS; UT = LEIOMYOMATA, ADENOMYOSIS	Y
48	HYS/BFT	AUB	Y (FT)	N	UT= LEIOMYOMATA, ADENOMOSIS; FT = PT CYST	Y (FT)
41	HYS/RSO	AUB/PELVIC PAIN	Y (FT)	N	FT = PT CYST; OV = PHYS CYST	Y (FT)
37	UT/BFT	AUB/FIBROIDS	Y (FT)	N	UT = END HYPERPLASIA W/O ATYPIA, FB GIANT CELLS, LEIOMYOMA; FT = WR	Y (FT)
51	HYS/BSO/LN	COMPLEX ATYPICAL HYPERPLASIA	Y (FT)	Y (ENDOMETRIOID ADCA)	END: DISORDERED PROLIF, EIN; FT = PT CYST, WR; OV = IC, PHYS CYST, SEROUS CYSTADENOMA	Y (FT)
70	HYS/BSO/LN	ATYPICAL COMPLEX HYPERPLASIA	Y (FT)	N	UT = EIN/ATYPICAL ENDOMETRIAL HYPERPLASIA; LEIOMYOMATA; FT = PT CYST, WR; OV = IC	Y (FT, ENDOMETRIUM)
48	R SO/END AND ENDCVX CURETTAGE	R OV CYST, PMP BLEEDING	Y (FT)	N	OV = SEROUS CYSTADENOMA; FT = WR, PT CYST	Y (FT)
49	HY/BFT	LEIOMYOMATA	Y (FT)	N	FT = PT CYST; UT = TUBAL MET, TUNNEL CLUSTERS, CHRONIC INFLAM, LEIOMYOMATA, ADENOMYOSIS	Y (FT)
69	HYS/BSO/CECAL SEROSA/ILEO LESION/OM	LOW GRADE ADENOSARCOMA ON BX	Y (FT)	Y (LOW GRADE ADENOSARCOMA, ENDOMETRIUM)	FT = PT CYSTS; OV = MESOTHELIAL IC, CALC, CORPORA ALBICANTIA, LEYDIG CELL NODULE; MES-OVARY: MESONEPHRIC CYST; UT = ENDOMETRIAL POLYP, LEIOMYOMATA	Y (FT)
34	HYS/BFT	FIBROIDS	Y (FT)	N	UT = LEIOMYOMATA, ADENOMYOSIS	Y (FT)
38	HYS/BFT	AUB, FIBROIDS	Y (FT)	N	FT = PYOSALPINX, CALC, WR; UT = LEIOMYOMATA, ADENOMYOSIS, CERVICITIS	Y (FT)
34	HYS/BFT	AUB/HX HSIL	Y (FT)	N	UT = HSIL WITH ENDOCVX INVOLV; FT = PT CYST	Y (FT)
37	L OV/BFT	ACUTE LLQ PAIN	Y (FT)	N	OV = MUCINOUS CYSTADENOFIBROMA; FT = PT CYST	Y (FT)
51	HYS/BFT	AUB/FIBROIDS	Y (FT)	N	UT = LEIOMYOMATA; FT = WR, PT CYST	Y (FT)
56	HYS/BFT	IRREG POSTMEN BLEEDING/UTERINE PROLAPSE	Y (FT)	N	END: POLYP; UT = ADENOMYOSIS, LEIOMYOMATA, SEROSAL ADHESIONS	Y (FT)
36	HYS/BFT	POSTPARTUM HEMORRHAGE	Y (FT)	N	UT = LEIOMYOMA	Y (FT)
38	HYS/BFT	AUB/DYSMENORRHEA	Y (FT)	N	UT = LEIOMYOMATA, END POLYP; FT = HYDROSALPINX/HEMATOSALPINX, WR	Y (FT)
46	HYS/BFT	AUB	Y (FT)	N	UT = LEIOMYOMA; FT = PT CYSTS	Y (FT)
27	BFT/PER BX	ENDOMETRIOSIS/STERILIZATION	Y (FT)	N	PER = ENDOMETRIOSIS; FT = PT CYST	Y
29	BFT, ECC, LEEP	STERILIZATION/LSIL	Y (FT)	N	FT = PT CYST	Y
40	HYS/BFT	LSIL/FIBROID	Y (FT)	N	UT = LSIL, FOLLCULAR CERVICITIS, SEROSAL ENDOMETRIOSIS, END POLYP, LEIOMYOMA; FT= PT CYSTS, WR	Y (FT)
72	BSO	L OV CYST	Y (BFT, BOV)	N	FT = PT CYST, WR; OV = IC, WR, SEROUS CYSTADENOMA	Y (FT, OV)
32	BFT-LIGATION	STERILIZATION	N	N	FT = CHRONIC INFLAM, REACTIVE MESOTHELIAL HYPERPLASIA	Y
41	BFT-LIGATION	STERILIZATION	N	N	NONE	Y
29	BFT-LIGATION	STERILIZATION	N	N	NONE	Y
46	HYS/BFT	AUB/MENORRHAGIA	N	N	UT = LEIOYOMATA	Y (FT)
35	FT	ECTOPIC	N	N	NONE	N
31	BFT-LIGATION	STERILIZATION	N	N	NONE	Y
33	BFT-LIGATION	STERILIZATION	N	N	FT = WR	Y
35	HYS/BFT	AUB	N	N	UT = LEIOMYOMATA	Y (FT)
45	HYS/LSO	ADNEXAL MASS	N	N	OV= PHYS CYSTS, NECROSIS, ACUTE INFLAM, ASCESS; FT = SALPINGITIS, SEROSITIS; UT = LEIOMYOMATA	Y (FT)
67	HYS/BSO	COMPLEX ATYPICAL HYPERPLASIA	N	N	FT = PT CYST; UT = ADENOMYOSIS	Y (FT)
32	PERITONEUM	INFERTILITY/ENDOMETRIOSIS	N	N	PERITONEUM = ENDOMETRIOSIS	Y
27	BFT-LIGATION	STERILIZATION	N	N	FT = FB GIANT CELL RXN, PSEUDOXANTHOMATOUS SALPINGIOSIS, PT CYST	Y
35	BFT-LIGATION	STERILIZATION	N	N	NONE	Y
50	HYS/BFT/L OV CYST	AUB, ADENOMYOSIS	N	N	UT = LEIOMYOMA, ADENOMYOSIS; UT SEROSA = ENDOMETRIOSIS, FT =CHRONIC SALPINGITIS, ENDOMETRIOSIS, ADHESIONS; OV = PHYS CYST	N
36	HYS/BFT	AUB	N	N	NONE	Y (FT)
50	HYS/BFT	AUB/FIBROIDS	N	N	UT = ADENOMYOSIS, LEIOMYOMA	Y (FT)
30	HYS/BFT	AUB	N	N	FT = WR, PT CYSTS, CALC	Y (FT)
35	HYS/BFT	AUB	N	N	FT = ENDOMETRIOSIS, WR; UT = ADENOMYOSIS, LEIOMYOMA	Y (FT)
21	L OV CYST	ADNEXAL MASS	N	N	OV = MATURE CYSTIC TERATOMA; FT = HEMORRHAGE	N
37	HYS/BFT	AMENORRHEA	N	N	FT = WR, PT CYST; CVX = HSIL; UT = ADENOMYOSIS	Y (CVX, FT)
61	HYS/BFT/BSO/PELVIC MASS	ADNEXAL MASS	N	N	FT = BENIGN SEROUS CYSTADENOMA, REACTIVE EPITHELIAL CHANGES, EDEMA, VASCULAR CONGESTION; OV = IC	N
30	BFT-LIGATION	STERILIZATION	N	N	NONE	Y (FT)
30	BFT-LIGATION	STERILIZATION	N	N	FT = WR, PT CYST	Y (FT)
48	HYS/BFT	AUB/FIBROIDS	N	N	FT = CALC, PT CYST, WR; UT = ADENOMYOSIS, LEIOMYOMA	Y (FT)
29	BFT-LIGATION	STERILIZATION	N	N	NONE	Y (FT)
41	BFT-LIGATION	STERILIZATION	N	N	NONE	Y (FT)
78	HYS	PROLAPSE	N	N	UT: END POLYP, SUBMUCOSAL LIPOLEIOMYOMA	N
31	BFT-LIGATION	STERILIZATION	N	N	NONE	Y (FT)
35	BFT-LIGATION	STERILIZATION	N	N	FT = PT CYST, WR	Y (FT)
29	FT, PERITONEUM	PELVIC PAIN/DYSMENORRHEA	N	N	PERITONEUM = ENDOMETRIOSIS; FT = PT CYST	Y
46	HYS/BFT	AUB/ADENOMYOSIS	N	N	FT = PT CYST; UT = ADENOMYOSIS	Y (FT)
46	HYS/BFT	DYSMENORRHEA	N	N	UT = ADENOMYOSIS, CELLULAR LEIOMYOMA	Y (FT)
34	R FT	ECTOPIC	N	N	FT = HEMATOSALPINX	N
54	HYS/BFT	AUB	N	N	FT = SEROUS ADENOFIBROMA, PT CYST; UT: END ATYPICAL PAPILLARY METAPLASIA, ADENOMYOSIS, LEIOMYOMATA	Y (FT)
66	HYS/BFT-LIGATION	PROLAPSE	N	N	UT = LEIOMYOMA, ADENOMYOSIS	Y (FT)
27	BFT-LIGATION	STERILIZATION	N	N	NONE	Y
34	HYS/BFT	AUB	N	N	NONE	Y (FT)
30	RSO	OV CYST/PELVIC PAIN	N	N	OV = MATURE CYSTIC TERATOMA	Y (FT)
46	HYS	AUB	N	N	UT = LEIOMYOMA	N
29	BFT-LIGATION	STERILIZATION	N	N	NONE	Y (FT)
38	HYS/BFT	PELVIC PAIN	N	N	UT = ADENOMYOSIS, LEIOMYOMA	Y (FT)
56	HYS/BSO/PELVIC LN	ENDOMETRIOID ADCA	N	Y (ENDOMETRIOID ADCA)	OV = IC, FT = WR, PT CYST, CALC	Y (FT,OV)
56	HYS/BSO	AUB, THICKENED END STRIPE	N	N	FT = PT CYST; END = DISORDERED PROLIFERATIVE, SIMPLE HYPERPLASIA; UT = ADENOMYOSIS	Y (FT,OV)
24	PER CYST	FERTILITY EVAL	N	N	PERITONEAL INCLUSION CYST	Y (PER)
34	HYS/BFT	AUB/FIBROIDS	N	N	FT = PT CYST; UT = CALCIFIED LEIOMYOMATA	Y (FT)
31	PER	INFERTILITY	N	N	PER = ENDOMETRIOSIS	Y
39	LFT, MYOMECTOMY	FIBROIDS	N	N	FT = ENDOMETRIOSIS, PT CYST	Y (FT)
40	HYS/BFT	AUB/FIBROIDS	N	N	FT = PT CYST; UT = LEIOMYOMATA	Y (FT)
25	HYS	AUB/DYSMENORRHEA	N	N	NONE	N
27	BFT	STERILIZATION	N	N	FT = PT CYST, WR, MEONEPHRIC REMNANTS	Y
25	BFT	STERILIZATION	N	N	NONE	Y
64	HYS/BFT	AUB/POSTMENOPAUSAL BLEEDING	N	N	END: POLYP; UT = LEIOMYOMATA	Y (FT)
54	HYS	PROLAPSE	N	N	UT = LEIOMYOMATA	N
43	HYS/BFT/L OV	PALB2 MUTATION	N	N	FT = WR, TRNSITIONAL METAPLASIA; OV = PHYS CYST; UT = ADENOMYOSIS, LEIOMYOMATA	Y (OV, FT)
38	PER	INFERTILITY	N	N	PER = ENDOMETRIOSIS	Y
34	HYS	AUB	N	N	CVX = HSIL; UT = LEIOMYOMATA	Y (CERVIX)
45	HYS/BFT	AUB	N	N	FT = PT CYST; UT = LEIOMYOMATA	N
35	HYS/BFT	AUB	N	N	NONE	Y (FT)
52	HYS/BSO/PELVIC LN	ENDOMETRIAL CA	N	Y (ENDOMETRIOID ADCA)	FT = PT CYST, WR, REACTIVE CHANGES; OV - IC	Y (FT, OV)
36	BFT	STERILIZATION	N	N	NONE	Y
39	BFT-LIGATION	STERILIZATION	N	N	NONE	Y
38	BFT-LIGATION	STERILIZATION	N	N	NONE	Y
23	R OV BX	ABD PAIN/ENDOMETRIOSIS	N	N	OV = ENDOMETRIOSIS	Y
22	R OV CYST, L FT CYST	B/L DESMOID OV CYSTS	N		OV = MATURE CYSTIC TERATOMA; FT = PT CYST	Y
25	L OV CYST	MATURE CYSTIC TERATOMA	N	N	OV = MATURE CYSTIC TERATOMA, IC	N
29	L FT CYST/R FT	ACUTE ABD PAIN	N	N	FT = PT CYST, ECTOPIC	Y
56	HYS/BSO/PER/PELVIC LN	ENDOMETRIAL CA	N	Y (ENDOMETRIOID ADCA)	PER = CYST; FT = PT CYST; OV = IC	Y (OV, FT, PER)
48	HYS/BFT	PELVIC PAIN/AUB	N	N	UT = ENDOMETRIOSIS, ADENOMYOSIS	Y (FT)
32	RSO, PER	ABD PAIN	N	N	OV = PHYS CYSTS; FT = PT CYST; PER = ENDOMETRIOIS	Y (FT)
41	BFT-LIGATION	STERILIZATION	N	N	NONE	Y
23	BFT	STERILIZATION	N	N	NONE	Y
32	FT CYST	INFERTILITY	N	N	FT = PT CYST	Y
28	BFT-LIGATION	STERILIZATION	N	N	NONE	Y
38	HYS/BFT	AUB	N	N	FT = PT CYSTS; UT = LEIOMYOMATA	Y(FT)
35	BFT	STERILIZATION	N	N	FT=PT CYSTS	Y
34	BFT	STERILIZATION	N	N	NONE	Y
38	BFT/R OV CYST	STERILIZATION, OV CYST	N	N	OV = MATURE CYSTIC TERATOMA; FT = PT CYST	Y(FT)
34	BFT	STERILIZATION	N	N	NONE	Y
28	BFT/PER	STERILIZATION, PELVIC PAIN	N	N	PER = ENDOMETRIOSIS; FT = PT CYST, WR	Y
26	L FT/L OV CYST	OV CYST	N	N	OV = MATURE CYSTIC TERATOMA	Y (FT)
53	HYS	MIXED URINARY INCON	N	N	UT = ADENOMYOSIS, LEIOMYOMATA	N
26	PER/END POLYP	DYSMENORRHEA, UTERINE POLYP	N	N	PER = ENDOMETRIOSIS	Y
35	BFT	STERILIZATION	N	N	FT = WR	Y
36	BFT	STERILIZATION	N	N	FT = PT CYST	Y
31	LABIUM MINOR/B OV CYSTS	OV CYSTS/ HYPERTROPHIED LABIA MINORA	N	N	OV = MATURE CYSTIC TERATOMAS	N
39	HYS/BFT	AUB/HMB	N	N	UT = ADENOMYOSIS	Y (FT)
42	HYS/ L FT	AUB/PELVIC PAIN/ENDOMETRIOSIS	N	N	UT = ADENOMYOSIS, ENDOCERVICAL POLYP	N
23	PER/END BX	PELVIC PAIN/AUB	N	N	PER = ENDOMETRIOSIS	Y
24	L FT	ECTOPIC	N	N	FT = ECTOPIC	N
35	BFT-LIGATION	STERILIZATION	N	N	NONE	Y (FT)
29	ABD WASH/R FT	ECTOPIC	N	N	FT = ECTOPIC	N
23	L OV CYST	OV CYST	N	N	OV = MATURE CYSTIC TERATOMA	N
29	BFT	STERILIZATION	N	N	FT = ENDOMETRIOSIS.	Y
25	END BX/L FT CYST	TUBAL FACTOR INFERTILITY	N	N	FT = PT CYST	Y
50	HYS/R FT	AUB/FIBROIDS	N	N	UT = END POLYPS, LEIOMYOMATA, ADENOMYOSIS, ADHESIONS; FT = PT CYSTS, DILATED LUMEN	Y (FT)
36	BFT/R OV CYST/PER	OV CYST/ENDOMETRIOSIS/STERILIZATION	N	N	FT = PT CYSTS, WR; OV = MATURE CYSTIC TERATOMA; PER = ENDOMETRIOSIS	Y (FT, PER)
41	BFT-LIGATION	STERILIZATION	N	N	NONE	Y (FT)
35	BFT-LIGATION	STERILIZATION	N	N	NONE	Y (FT)
33	BFT	STERILIZATION	N	N	FT= PT CYSTS	Y (FT)
38	BFT-LIGATION	STERILIZATION	N	N	NONE	Y (FT)
22	END BX/ R FT/L FT CYST	ECTOPIC	N	N	FT = PT CYST, ECTOPIC	N
64	HYS/BSO/PER/DIAPHRAGM/PELVIC LN		N	Y (SEROUS BORDERLINE TUMOR)	FT = PT CYSTS, WR, CALC; UT = LEIOMYOMATA; OV = CALC	Y (FT)
26	UT BX/JEJUNUM/ILEOCECECTOMY/CUL-DE-SAC BX/SIGMOID	ABD PAIN/HX SMALL BOWL OBSTRUCTIONS	N	N	C-D-S: ENDOMETRIOSIS; S-INT: ENDOMETRIOSIS	Y (BX)
33	R SO	ACUTE ABD PAIN	N	N	OV = ENDOMETRIOMA, PHYS CYST, ADRENAL CORTICAL REST; FT = PT CYST, WR	Y
33	HYS/BFT	HMB	N	N	FT = HYDROSALPINX	Y (FT)
38	HYS/BFT	AUB/ IRON DEF ANEMIA	N	N	UT = LEIOMYOMA; FT= PT CYST	Y (FT)
41	HYS/BFT	PELVIC PAIN	N	N	UT = END POLYP, SEROSAL ENDOMETIROSIS AND ADHESIONS; FT = PT CYSTS, REACTIVE CHANGES	Y (FT)
36	OV CYST	OV CYST	N	N	OV = SEROUS CYSTADENOMA, PHYS CYST	N
23	BFT	STERILIZATION	N	N	NONE	Y (FT)
43	HYS	AUB/FIBROID	N	N	UT = ADENOMYOSIS, LEIOMYOMA	N
43	RFT, LSO	BRCA1 MUTATION	N	N	FT = PT CYSTS, OV = PHYS CYST	Y (OV, FT)
41	HYS	AUB	N	N	UT = LEIOMYOMATA WITH HETEROTOPIC OSSIFICATION, ADENOMYOSIS	N
43	HYS/BFT	AUB	N	N	UT = SEROSAL MESOTHELIAL CYST; FT = PT CYST	Y (FT)
50	BFT	HYDROSALPINX/ADNEXAL MASS	N	N	OV = IC, PHYS CYST; FT = CHRONIC INFLAM, ADHESIONS	Y (FT)
50	HYS/LO	AUB/DYSMENORRHEA/PELVIC PAIN	N	N	UT = LEIOMYOMA; OV = PHYS CYST	N
49	HYS	UT PROLAPSE	N	N	UT = ADENOMYOSIS	N
37	BFT	STERILIZATION	N	N	NONE	Y (FT)
24	BFT	STERILIZATION	N	N	NONE	Y (FT)
46	HYS/BFT	AUB	N	N	UT = ADENOMYOSIS, LEIOMYOMATA	Y (FT)
29	BFT	STERILIZATION	N	N	NONE	Y (FT)
29	BFT	STERILIZATION	N	N	NONE	Y (FT)
29	BFT	STERILIZATION	N	N	NONE	Y (FT)
32	L FT, END POLYP	TUBAL FACTOR INFERTILITY	N	N	END: POLYP	Y (FT SEG)
41	BFT-LIGATION	STERILIZATION	N	N	NONE	Y (FT SEG)
34	BFT-LIGATION	STERILIZATION	N	N	NONE	Y (FT SEG)
37	BFT	STERILIZATION	N	N	NONE	Y (FT)
77	HYS/BSO/PELVIC LN	ATYPICAL COMPLEX HYPERPLASIA	N	Y (ENDOMETRIOID ADCA)	UT = EIN, ADENOMYOSIS, LEIOMYOMATA, SEROSAL ADEHSIONS; OV = IC, ADHESIONS; FT = SALPINGITIS ISTHMICA NODOSA, HYDROSALPINX, ADEHSIONS, ENDOMETRIOSIS, WR	Y (FT)
29	END BX/CURETTAGE/R FT	ECTOPIC	N	N	FT = POC	N
24	BFT	STERILIZATION	N	N	NONE	Y (FT)
40	HYS	AUB/DYSMENORRHEA	N	N	UT = ADENOMYOSIS, LEIOMYOMATA	N
27	PER	L HYDROSALPINX	N	N	PER = MESOTHELIAL-LINED CALCIFIED NODULE WITH REACTIVE STROMA AND HEMOSIDERIN DEPOSITION	Y (PER)
42	HYS/BFT	DYSMENORRHEA	N	N	NONE	Y (FT)
39	BFT - LIGATION	STERILIZATION	N	N	NONE	Y (FT SEG)
39	L FT	REANASTAMOSIS	N	N	FT = EDEMA, ACUTE AND CHRONIC INFLAMMATION	Y (FT SEG)
34	HYS/BFT	AUB	N	N	FT = PT CYSTS	Y (FT)
53	HYS/RSO	LEIOMYOMATA/PELVIC PAIN	N	N	UT = LEIOMYOMATA, ADENOMYOSIS; FT = PT CYST; OV = PHYS CYST	N
24	BFT	STERILIZATION	N	N	NONE	Y (FT)
45	L FT/ UT CONTENTS	INTRAUTERINE POLYP, HYDROSALPINX	N	N	UT = ENDOMETRIAL POLYPS; FT = HYDROSALPINX	Y
26	BFT	STERILIZATION	N	N	NONE	Y (FT)
34	BFT	STERILIZATION	N	N	NONE	Y (FT)
38	HYS/BFT	R LOWER A BD PAIN	N	N	FT = PT CYST; UT = ADENOMYOSIS, LEIOMYOMATA, ENDOMETRIOSIS	Y (FT)
43	R FT	STERILIZATION	N	N	NONE	Y (FT)
48	L OV/R FT	L OV CYST/ELEVATED ESTRADIOL	N	N	OV = SEROUS CYSTADENOMA, PHYS CYST, SIMPLE CYST; FT PT CYST	Y (FT)
25	BFT-LIGATION	STERILIZATION	N	N	NONE	Y (FT SEG)
27	R OV CYST	CHRONIC PELVIC PAIN	N	N	OV = CALCIFIED FIBROMA	N
29	BFT	STERILIZATION	N	N	FT = PT CYST	Y (FT)
37	BFT	STERILIZATION	N	N	NONE	Y (FT)
31	BFT	STERILIZATION	N	N	NONE	Y (FT)
37	R FT/END BX	INFERTILITY/R HYDROSALPINX	N	N	PT = PT CYST	Y (FT)
27	BFT-LIGATION	STERILIZATION	N	N	NONE	Y (FT SEG)
34	HYS/FT	FIBROIDS	N	N	UT = LEIOMYOMATA; FT = PT CYST	Y (FT)
24	R FT- LIGATION/END BX	HYDROSALPINX	N	N	NONE	Y (FT SEG)
23	L FT CYST/PLACENTA	L PT CYST	N	N	FT = MEOSHTLEIAL IC, DECIDUOSIS	Y (FT SEG)
36	HYS/BFT	AUB	N	N	FT = PT CYST; UT = LEIOMYOMATA	Y (FT)
22	R OV CYST/PER	OV CYST/SUSPECTED ENDOMETRIOSIS	N	N	OV = PHYS CYSTS; PER = ENDOMETRIOSIS	Y (OV CYST)
46	HYS/BFT/PER	DYSMENORRHEA/ENDOMETRIOSIS/ADHESIONS	N	N	UT = LEIOMYOMATA, ADENOMYOSIS; FT = WR; PER = ENDOMETRIOSIS	Y (FT)
27	BFT	STERILIZATION	N	N	NONE	Y (FT)
41	HYS/BSO	ENDOMETRIOSIS	N	N	UT= LEIOMYOMATA, ADENOMYOSIS; OV = ENDOMETRIOTIC CYSTS, PHYS CYST, BENIGN SIMPLE CYST, ENDOMETRIOSIS	Y (FT)
45	HYS/BSO	AUB/PELVIC PAIN	N	N	OV = PHYS CYSTS	Y (FT)
31	BFT	STERILIZATION	N	N	PT = PT CYSTS	Y (FT)
41	HYS/BFT	AUB/PELVIC PAIN	N	N	UT = LEIOMYOMATA	Y (FT)
44	HYS/BFT	AUB/FIBROID	N	N	UT = LEIOMYOMATA; FT = PT CYSTS, WR	Y (FT)
49	HYS/BSO	AUB	N	N	UT = ADENOMYOSIS, LEIOMYOMATA; FT = PT YCST; OV = BRENNER TUMOR, SEROUS CYSTADENOMA, CALC, PHYS CYST, CALC	Y (FT, OV)
34	BFT - LIGATION	STERILIZATION	N	N	NONE	Y (FT SEG)
32	HYS/BFT	AUB	N	N	NONE	Y (FT)
35	HYS/BFT SEG	AUB/ANEMIA	N	N	UT = END POLYP	Y (FT SEG)
28	BFT - LIGATION	STERILIZAITON	N	N	NONE	Y (FT SEG)
24	BFT	STERILIZATION	N	N	FT= WR	Y (FT)
32	HYS/BFT	MENORRHAGIA/HSIL	N	N	UT = INFLAMMATION, END POLYP; FT = WR	Y (FT)
34	HYS/BFT	AUB	N	N	FT = PT CYSTS	Y (FT)
48	BFT/CVX CONE	HSIL/ STERILIZATION	N	N	CVX = HSIL	Y (TZ CVX)
40	HYS/BSO	ENDOMETRIOSIS	N	N	OV= ENDOMETRIOMA	Y (FT)
26	BFT - LIGATION	STERILIZATION	N	N	NONE	Y (FT SEG)
44	HYS/BSO	AUB/ EMBX HYPERPLASIA	N	N	UT = ADENOMYOSIS; END: SIMPLE HYPERPLASIA; OV = NO TISSUE IDENTIFIED	Y (FT)
46	HYS/BFT	LEIOMYOMA	N	N	UT = LEIOMYOMATA	Y (FT)
33	L FT/EMBX	HYDROSALPINX, INTERTILITY	N	N	FT=ADEHSIONS, DILATION, PT CYSTS	N
28	BFT	STERILIZATION	N	N	FT = PT CYST, CALC, WR	Y (FT)
30	BFT	STERILIZATION	N	N	FT = WR, PT CYST	Y (FT)
39	HYS/BFT	AUB/HMB	N	N	FT = WR, PT CYSTS; CVX: HSIL INTO ENDOCVX; END: DISORDERED PROLIF WITH TUBAL MET; UT = LEIOMYOMA	Y (FT)
34	FT/EMBX	ECTOPIC	N	N	FT = ECTOPIC	N
38	BFT-LIGATION/PLACENTA	STERILIZATION	N	N	NONE	Y (FT SEG)
37	HYS/BFT	AUB/MENORRHAGIA	N	N	UT = LEIOMYOMA, PT CYST	Y (FT, TZ)
26	C-D-S/EMBX	PELVIC PAIN/AUB	N	N	POST CUL-DE-SAC: ATYPICAL EPITHELIUM OF MULLERIAN ORIGIN; END: POLYP, ENDOCERVICAL POLYP	Y (BX)
35	BFT	STERILIZATION	N	N	NONE	Y (FT)
46	HYS	MENORRHAGIA	N	N	UT = LEIOMOMATA	N
28	HYS	AUB/DYSMENORRHEA	N	N	UT = ADENOMYOSIS	N
39	BFT/EMBX	STERILIZATION	N	N	NONE	Y (FT)
39	HYS/BFT	PELVIC PAIN/STRESS INCONTINENCE	N	N	UT = ENDOMETRIOSIS; FT = PT CYST	Y (FT)
37	BFT	STERILIZATION	N	N	NONE	Y (FT)
69	HYS/BFT	UTERINE PROLAPSE	N	N	UT= LEIOMYOMA	Y (FT)
52	HYS/BFT	HMB/INTRMURAL FIBROID	N	N	UT = LEIOMYOMA	Y (FT)
42	HYS/BFT	HMB	N	N	UT =LEIOMYOMA, ADENOMYOSIS	Y (FT)
27	HYS/BFT	PELVIC PAIN/HMB	N	N	FT = PT CYSTS	Y (FT)
34	BFT-LIGATION	STERILIZATION	N	N	NONE	Y(FT SEG)
28	BFT-LIGATION	STERILIZATION	N	N	NONE	Y (FT SEG)
44	BSO	ADNEXAL CYST; FLD COLLECTION IN PELVIS	N	N	OV = HEMORRHAGIC CYSTS; FT = NO TISSUE SUBMITTED	N
36	R OV CYST	ENDOMETRIOMA	N	N	OV = ENDOMETRIOMA	N
53	LSO/BLADDER DIVERTICULUM	DIVERTICULUM OF BLADDER	N	N	OV = FIBROMA	N
28	L OV CYST	OV TUMOR REMOVAL; RIGHT PELVIC PAIN	N	N	OV = MATURE CYSTIC TERATOMA	N
35	HYS/BSO	LYNCH SYNDOMRE/HX BREAST CA/PPX HYS +BSO	N	N	FT = PT CYST	Y (FT,OV)
37	MESOSALPINX	PREG UNKNOWN LOCATION	N	N	MESOSALPINX: ADENOFIBROMA, CHRONIC INFLAM	Y (BX)
39	HYS/BFT	MENORRHAGIA/EMBX SIMPLE HYPERPLASIA	N	N	UT = LEIOMYOMATA	Y (FT)
27	BFT	STERILIZATION	N	N	NONE	Y (FT)
33	OV CYST	INFERTILITY/ENDOMETRIOSIS	N	N	OV = ENDOMETRIOMA	Y (CYST)
42	BFT	STERILIZATION, HX THYROID CA	N	N	FT = ENDOMETRIOSIS, PT CYSTS	Y (R FT)
38	BFT	STERILIZATION	N	N	FT = PT CYST	Y (FT)
33	HYS/BFT	RECURRENT DYSPLASIA OF CERVIX	N	N	NONE	Y (FT, TZ)
40	R OV/FIBROID	R OV CYST/PELVIC PAIN	N	N	OV = MATURE CYSTIC TERATOMA, PHYS CYSTS; UT = LEIOMYOMA	Y (FT)
45	HYS/BSO/LN	AUB/EIN ON EMBX	N	N	END: EIN/ATYPICAL END HYPERPLASIA; FT = WR, PT CYST, SEROUS ADENOFIBROMA; OV = PHYS CYSTS	Y (FT, END)
39	HYS	AUB	N	N	FT = PT CYST	Y (FT)
35	BFT/EMBX	AUB/STERILIZATION	N	N	NONE	Y (FT)
8	LSO	PRECOCIOUS PUBERTY, L ADNEXAL MASS, ELEVATED LDH	N	N	OV = MATURE CYSTIC TERATOMA	Y (FT)
36	L OV CYST	HX SEROUS TUMOR, RECURRENCE OF L OV CYSTS	N	N	OV = PHYS CYST	Y (OV CYST)
39	HYS/BSO	ENDOMETRIOSIS/PELVIC PAIN	N	N	UT = ADENOMYOSIS, ENDOMETRIOSIS; OV = IC, SEROUS ADENOFIBROMA, CALC; FT = WR, PT CYST, CALC, ENDOMETRIOSIS	Y (FT, OV)
33	HYS/BFT	AUB/HMB	N	N	FT= PT CYST	Y (FT)
45	HYS/BFT	HMB/FIBROIDS	N	N	UT = EIOMYOMATA	Y (FT)
25	BFT	STERILIZATION	N	N	NONE	Y (FT)
64	HYS/R FT	VAGINAL WALL PROLAPSE	N	N	UT = END POLYP, MEDIAL CALCIFIC SCLEROSIS	Y (R FT)
26	OV CYSTS	DERMOID CYSTS	N	N	OV = MATURE CYSTIC TERATOMAS	N
26	BFT	STERILIZATION	N	N	FT= WR, PT CYSTS, CALC	Y (FT)
21	R OV CYST	OV CYST	N	N	OV = MUCINOUS CYSTADENOMA	N
38	BFT-LIGATION	STERILIZATION	N	N	NONE	Y (FT SEG)
33	HYS	AUB/ANEMIA/FIBROIDS	N	N	UT=LEIOMYOMATA	N
25	BFT/ILEOCOLIC ANAST	STERILIZATION/DIVERTING ILEOSTOMY	N	N	FT = PT CYST	Y (FT)
33	L FT	STERILIZATION	N	N	NONE	Y (FT)
26	BOV CYSTS	B/L OV CYSTS	N	N	OV = MATURE CYSTIC TERATOMAS, SEROUS CYSTADENOMA, MUCINOUS CYSTADENOMA	Y (L OV CYST)
22	R FT	ECTOPIC	N	N	FT = ECTOPIC	Y (FT)
24	R OV CYST	R OV CYST	N	N	OV = LUTEAL CYST	Y (OV CYST)
25	BFT/ECC/LEEP	STERILIZATION/LEEP	N	N	CVX = HSIL INVOLVING ENDOCVX	Y
	Summary
	ES	50/279
	OIC	7/279
	Total Prevalence	57/279	0.204301
	Affirmatives are highlighted in RED in the ES and EM columns.

## Sheet: 2016-2017
Age	Specimen type	Indication	Endosalpingiosis Y/N	Cancer Y/N	Other findings	Entirely submitted Y/N
8	LSO	PRECOCIOUS PUBERTY, L ADNEXAL MASS, ELEVATED LDH	N	N	OV = MATURE CYSTIC TERATOMA	Y (FT)
13	L OVARY CYST/L FT	ADNEXAL MASS	N	N	OV=MUCINOUS CYSTADENOMA	Y(FT)
16	OVARIAN CYST	OVARIAN CYSTS	N	N	OV=HEMORRHAGIC CORPUS LUTEUM CYST	Y(OV)
19	PARATUBAL CYST	TORSION/OVARIAN CYST	N	N	SEROUS CYSTADENOMA	N
19	R OVARY CYST	OVARIAN MASS	N	N	TERATOMA	N
19	LFT	ABD PAIN	N	N	SALPINGITIS	Y(FT)
20	R FT	ECTOPIC	N	N	ECTOPIC	Y(FT)
21	LEFT FT	ECTOPIC	N	N	FT=PT cyst	N
21	R+L OV CYST	OV MASS	N	N	BILATERAL TERATOMA	N
21	R FT	ECTOPIC	N	N	ECTOPIC	N
21	L OV CYST	ADNEXAL MASS	N	N	OV = MATURE CYSTIC TERATOMA; FT = HEMORRHAGE	N
21	R OV CYST	OV CYST	N	N	OV = MUCINOUS CYSTADENOMA	N
22	R OVARIAN CYST	OVARIAN MASS	N	N	TERATOMA	N
22	BFT-LIGATION	STERILIZATION	N	N	NONE	Y (FT SEGMENT)
22	R OV CYST, L FT CYST	B/L DESMOID OV CYSTS	N		OV = MATURE CYSTIC TERATOMA; FT = PT CYST	Y
22	END BX/ R FT/L FT CYST	ECTOPIC	N	N	FT = PT CYST, ECTOPIC	N
22	R OV CYST/PER	OV CYST/SUSPECTED ENDOMETRIOSIS	N	N	OV = PHYS CYSTS; PER = ENDOMETRIOSIS	Y (OV CYST)
22	R FT	ECTOPIC	N	N	FT = ECTOPIC	Y (FT)
23	ROV BIOPSY	OV CYST	N	N	OV= LUTEAL CYST	Y (OV BX)
23	PLACENTA/ L PT CYST	DELIVERY/ PT CYST	N	N	PT cyst (site not specified)	Y(PT cyst)
23	R OV BX	ABD PAIN/ENDOMETRIOSIS	N	N	OV = ENDOMETRIOSIS	Y
23	BFT	STERILIZATION	N	N	NONE	Y
23	PER/END BX	PELVIC PAIN/AUB	N	N	PER = ENDOMETRIOSIS	Y
23	L OV CYST	OV CYST	N	N	OV = MATURE CYSTIC TERATOMA	N
23	BFT	STERILIZATION	N	N	NONE	Y (FT)
23	L FT CYST/PLACENTA	L PT CYST	N	N	FT = MEOSHTLEIAL IC, DECIDUOSIS	Y (FT SEG)
24	R OV/OM/R FT	HX SEROUS BORDERLINE OV TUMOR	Y (OV)	N	OV = CALC; FT = WR	Y (FT,OV)
24	EMBX/ R OV CYST	RLQ PAIN	N	N	ENDOMETRIOSIS(OV)	Y(OV)
24	BFT	STERILIZATION	N	N	FT=Deciduosis	Y(FT)
24	BFT	STERILIZATION	N	N	NONE	N
24	R OV	OV CYST	N	N	OV=MUCINOUS CYSTADENOMA	N
24	BFT	STERILIZATION	N	N	FT=WR	Y(FT)
24	R OVARY	OV CYST	N	OV SEROUS BORDERLINE	OV=TORSION, IC, calc	N
24	PER CYST	FERTILITY EVAL	N	N	PERITONEAL INCLUSION CYST	Y (PER)
24	L FT	ECTOPIC	N	N	FT = ECTOPIC	N
24	BFT	STERILIZATION	N	N	NONE	Y (FT)
24	BFT	STERILIZATION	N	N	NONE	Y (FT)
24	BFT	STERILIZATION	N	N	NONE	Y (FT)
24	R FT- LIGATION/END BX	HYDROSALPINX	N	N	NONE	Y (FT SEG)
24	BFT	STERILIZATION	N	N	FT= WR	Y (FT)
24	R OV CYST	R OV CYST	N	N	OV = LUTEAL CYST	Y (OV CYST)
25	BFT	STERILIZATION	N	N	NONE; WR	Y (FT)
25	BFT-LIGATION	STERILIZATION	N	N	NONE	Y (FT SEGMENTS)
25	FT	ECTOPIC	N	N	FT=Deciduosis, WR	Y(FT)
25	BFT	STERILIZATION	N	N	NONE	Y(FT)
25	BFT-LIGATION/PLACENTA	DELIVERY/STERILIZATION	N	N	NONE	Y(FT)
25	HYS	AUB/DYSMENORRHEA	N	N	NONE	N
25	BFT	STERILIZATION	N	N	NONE	Y
25	L OV CYST	MATURE CYSTIC TERATOMA	N	N	OV = MATURE CYSTIC TERATOMA, IC	N
25	END BX/L FT CYST	TUBAL FACTOR INFERTILITY	N	N	FT = PT CYST	Y
25	BFT-LIGATION	STERILIZATION	N	N	NONE	Y (FT SEG)
25	BFT	STERILIZATION	N	N	NONE	Y (FT)
25	BFT/ILEOCOLIC ANAST	STERILIZATION/DIVERTING ILEOSTOMY	N	N	FT = PT CYST	Y (FT)
25	BFT/ECC/LEEP	STERILIZATION/LEEP	N	N	CVX = HSIL INVOLVING ENDOCVX	Y
26	BFT	STERILIZATION	Y(FT)	N	FT=WR	Y(FT)
26	L FT/OVARY	ECTOPIC	Y(FT)	N	ECTOPIC	Y(FT)
26	BFT	STERILIZATION	Y (FT)	N	FT = ENDOMETRIOSIS, FB GIANT CELL RXN	Y
26	L OVARIAN CYST	OVARIAN MASS	N	N	SEROUS CYSTADENOMA	N
26	RFT/POC	ECTOPIC	N	N	FT=PT cyst	N
26	BFT - LIGATION	STERILIZATION	N	N	NONE; WR	Y(FT)
26	PLACENTA/BFT	STERILIZATION	N	N	NONE	N
26	LFT	ECTOPIC	N	N	NONE	N
26	HYS/BFT	AUB	N	N	UT=LEIOMYOMATA, SEROSA=ENDOMETRIOSIS, FT=PT CYSTS	Y (FT)
26	BFT	STERILIZATION	N	N	FT=PT cyst, calc	Y(FT)
26	BFT	STERILIZATION	N	N	FT=Deciduosis, WR	Y(FT)
26	BFT/PLACENTA	DELIVERY/STERILIZATION	N	N	NONE	Y(FT)
26	BFT	STERILIZATION	N	N	NONE	Y(FT)
26	L FT/L OV CYST	OV CYST	N	N	OV = MATURE CYSTIC TERATOMA	Y (FT)
26	PER/END POLYP	DYSMENORRHEA, UTERINE POLYP	N	N	PER = ENDOMETRIOSIS	Y
26	UT BX/JEJUNUM/ILEOCECECTOMY/CUL-DE-SAC BX/SIGMOID	ABD PAIN/HX SMALL BOWL OBSTRUCTIONS	N	N	C-D-S: ENDOMETRIOSIS; S-INT: ENDOMETRIOSIS	Y (BX)
26	BFT	STERILIZATION	N	N	NONE	Y (FT)
26	BFT - LIGATION	STERILIZATION	N	N	NONE	Y (FT SEG)
26	C-D-S/EMBX	PELVIC PAIN/AUB	N	N	*PENDING EXPERT CONSULT* POST CUL-DE-SAC: ATYPICAL EPITHELIUM OF MULLERIAN ORIGIN; END: POLYP, ENDOCERVICAL POLYP	Y (BX)
26	OV CYSTS	DERMOID CYSTS	N	N	OV = MATURE CYSTIC TERATOMAS	N
26	BFT	STERILIZATION	N	N	FT= WR, PT CYSTS, CALC	Y (FT)
26	BOV CYSTS	B/L OV CYSTS	N	N	OV = MATURE CYSTIC TERATOMAS, SEROUS CYSTADENOMA, MUCINOUS CYSTADENOMA	Y (L OV CYST)
27	BFT/PER BX	ENDOMETRIOSIS/STERILIZATION	Y (FT)	N	PER = ENDOMETRIOSIS; FT = PT CYST	Y
27	HYS/BSO/PERITONEUM	AUB/PELVIC PAIN	N	N	CVX=HSIL;PER=calcs;OV=phys cyst	N
27	BFT	STERILIZATION	N	N	FT=PT cyst, WR	Y(FT)
27	BFT - LIGATION	STERILIZATION	N	N	NONE	Y(FT)
27	BFT	STERILIZATION	N	N	NONE, WR	Y(FT)
27	BFT/LEEP	CVX HSIL;STERILIZATION	N	N	FT=PT cyst, WR; CVX=HSIL	Y(FT)
27	BFT	STERILIZATION	N	N	NONE	Y(FT)
27	RFT - LIGATION	STERILIZATION	N	N	NONE	Y(FT)
27	BFT-LIGATION	STERILIZATION	N	N	NONE	Y(FT)
27	RFT/OV	OVARIAN MASS	N	N	FT=PT cyst, calc, WR; OV=Endometriosis	Y(FT)
27	BFT-LIGATION	STERILIZATION	N	N	NONE	Y(FT)
27	BFT-LIGATION	STERILIZATION	N	N	FT = FB GIANT CELL RXN, PSEUDOXANTHOMATOUS SALPINGIOSIS, PT CYST	Y
27	BFT-LIGATION	STERILIZATION	N	N	NONE	Y
27	BFT	STERILIZATION	N	N	FT = PT CYST, WR, MEONEPHRIC REMNANTS	Y
27	PER	L HYDROSALPINX	N	N	PER = MESOTHELIAL-LINED CALCIFIED NODULE WITH REACTIVE STROMA AND HEMOSIDERIN DEPOSITION	Y (PER)
27	R OV CYST	CHRONIC PELVIC PAIN	N	N	OV = CALCIFIED FIBROMA	N
27	BFT-LIGATION	STERILIZATION	N	N	NONE	Y (FT SEG)
27	BFT	STERILIZATION	N	N	NONE	Y (FT)
27	HYS/BFT	PELVIC PAIN/HMB	N	N	FT = PT CYSTS	Y (FT)
27	BFT	STERILIZATION	N	N	NONE	Y (FT)
28	BFT	STERILIZATION	N	N	NONE, WR	Y(FT)
28	BFT	STERILIZATION	N	N	NONE	Y(FT)
28	BFT	STERILIZATION	N	N	NONE	Y (FT)
28	HYS/BFT	AUB	N	N	FT=PT CYST, WALTHARD CELL REST	Y (FT)
28	HYS/BFT	PELVIC PAIN, OV MASS	N	N	FT=endometriosis, PT cyst, WR, calc	Y(FT)
28	BFT	STERILIZATION	N	N	NONE	Y(FT)
28	BFT-LIGATION/R OV CYST	OV CYST/STERILIZATION	N	N	OV=Corpus luteum cyst	Y(FT)
28	R OV CYSTS	R OV CYSTS	N	N	OV=TERATOMA	N
28	BFT-LIGATION	STERILIZATION	N	N	NONE	Y(FT)
28	RFT/ OV CYST	OVARIAN MASS	N	N	FT=Endometriosis,WR,PT cyst; OV=Mucinous cystadenoma, calcs	Y(FT)
28	BFT-LIGATION	STERILIZATION	N	N	NONE	Y
28	BFT/PER	STERILIZATION, PELVIC PAIN	N	N	PER = ENDOMETRIOSIS; FT = PT CYST, WR	Y
28	BFT - LIGATION	STERILIZAITON	N	N	NONE	Y (FT SEG)
28	BFT	STERILIZATION	N	N	FT = PT CYST, CALC, WR	Y (FT)
28	HYS	AUB/DYSMENORRHEA	N	N	UT = ADENOMYOSIS	N
28	BFT-LIGATION	STERILIZATION	N	N	NONE	Y (FT SEG)
28	L OV CYST	OV TUMOR REMOVAL; RIGHT PELVIC PAIN	N	N	OV = MATURE CYSTIC TERATOMA	N
29	HYS/PELVIC SIDEWALL BX	PELVIC PAIN/ENDOMETRIOSIS	Y(FT)	N	FT=HYDROSALPINX, PT CYST; OV = PHYS CYST, BENIGN SIMPLE CYSTS	Y (FT)
29	BFT, ECC, LEEP	STERILIZATION/LSIL	Y (FT)	N	FT = PT CYST	Y
29	HYS/BFT	FAM HX GYN CANCER	N	N	FT=WR	Y(FT)
29	HYS/BFT	PELVIC PAIN	N	N	NONE; WR	N
29	BFT/L OVARY CYST	STERILIZATION/OVARIAN MASS	N	N	TERATOMA, WR	N
29	BFT	STERILIZATION	N	N	FT=WR	Y(FT)
29	HYS/BFT	AUB	N	N	NONE	N
29	HYS/BFT	AUB	N	N	FT=PT cyst, WR	Y(FT)
29	BFT-LIGATION	STERILIZATION	N	N	NONE	Y(FT)
29	BFT	STERILIZATION	N	N	NONE, WR	Y(FT)
29	R FT	ECTOPIC	N	N	ECTOPIC	Y(FT)
29	R OV CYST/LFT	ECTOPIC	N	N	ECTOPIC	N
29	R OV CYST	OVARIAN MASS	N	N	TERATOMA; NO FT submitted	N
29	BFT-LIGATION	STERILIZATION	N	N	NONE	Y
29	BFT-LIGATION	STERILIZATION	N	N	NONE	Y (FT)
29	FT, PERITONEUM	PELVIC PAIN/DYSMENORRHEA	N	N	PERITONEUM = ENDOMETRIOSIS; FT = PT CYST	Y
29	BFT-LIGATION	STERILIZATION	N	N	NONE	Y (FT)
29	L FT CYST/R FT	ACUTE ABD PAIN	N	N	FT = PT CYST, ECTOPIC	Y
29	ABD WASH/R FT	ECTOPIC	N	N	FT = ECTOPIC	N
29	BFT	STERILIZATION	N	N	FT = ENDOMETRIOSIS.	Y
29	BFT	STERILIZATION	N	N	NONE	Y (FT)
29	BFT	STERILIZATION	N	N	NONE	Y (FT)
29	BFT	STERILIZATION	N	N	NONE	Y (FT)
29	END BX/CURETTAGE/R FT	ECTOPIC	N	N	FT = POC	N
29	BFT	STERILIZATION	N	N	FT = PT CYST	Y (FT)
30	HYS/BFT	AUB	N	N	FT=PT cyst	N
30	HYS/BFT	PLACENTA ACCRETA	N	N	NONE	Y(FT)
30	HYS/BFT/PERITONEUM	AUB	N	N	FT=ENDOMETRIOSIS,PT cyst,WR;PER=ENDOMETRIOSIS	Y(FT)
30	RSO	OV CYST	N	N	OV=MATURE TERATOMA, PHYS CYST	Y (FT)
30	BFT	STERILIZATION	N	N	FT=WR	Y(FT)
30	BFT, PLACENTA	DELIVERY/STERILIZATION	N	N	NONE	Y(FT)
30	EMBX/ L OV CYST	ENDOMETRIOSIS	N	N	ENDOMETRIOMA	N
30	BFT	STERILIZATION	N	N	NONE, WR	Y(FT)
30	BFT-LIGATION	STERILIZATION	N	N	NONE	Y(FT)
30	HYS/BFT	AUB	N	N	FT = WR, PT CYSTS, CALC	Y (FT)
30	BFT-LIGATION	STERILIZATION	N	N	NONE	Y (FT)
30	BFT-LIGATION	STERILIZATION	N	N	FT = WR, PT CYST	Y (FT)
30	RSO	OV CYST/PELVIC PAIN	N	N	OV = MATURE CYSTIC TERATOMA	Y (FT)
30	BFT	STERILIZATION	N	N	FT = WR, PT CYST	Y (FT)
31	ADHESIONS/L FT	PELVIC PAIN	Y (OV?)	N	FT = PT CYST	Y (FT)
31	HYS/BFT	AUB/DYSMENORRHEA	Y (FT)	N	FT = PT CYST; UT SEROSA = ADHESIONS	Y
31	LFT	ECTOPIC	Y(FT)	N	NONE, FT = calc	Y(FT)
31	HYS/L OV/FT/PERITONEUM	OVARIAN MASS	N	N	FT=PT cyst, WR; PER=calcs, deciduosis; OV = Phys cyst, IC	N
31	TAH/BSO	PROPHYLAXIS	N	N	FT=PT cyst, OV = IC	Y(FT,OV)
31	BFT	STERILIZATION	N	N	NONE, WR	Y(FT)
31	R OV	OV CYST	N	N	OV=MATURE CYSTIC TERATOMA	Y (CYST)
31	BFT	STERILIZATION	N	N	NONE, WR	Y(FT)
31	BFT-LIGATION	STERILIZATION	N	N	NONE	Y(FT)
31	BFT	STERILIZATION	N	N	NONE; WR	Y(FT)
31	HYS/BFT	AUB	N	N	FT=PT cyst, WR	Y(FT)
31	HYS/BFT	AUB, CERVICAL DYSPLASIA	N	N	FT=PT cyst,calcs,meso remnant	Y(FT)
31	BFT-LIGATION	STERILIZATION	N	N	NONE	Y
31	BFT-LIGATION	STERILIZATION	N	N	NONE	Y (FT)
31	PER	INFERTILITY	N	N	PER = ENDOMETRIOSIS	Y
31	LABIUM MINOR/B OV CYSTS	OV CYSTS/ HYPERTROPHIED LABIA MINORA	N	N	OV = MATURE CYSTIC TERATOMAS	N
31	BFT	STERILIZATION	N	N	NONE	Y (FT)
31	BFT	STERILIZATION	N	N	PT = PT CYSTS	Y (FT)
32	ROV/PERITONEUM	PELVIC PAIN	Y(OV)	N	OV=phys cyst	Y(FT)
32	HYS/LFT/L OV CYST	PELVIC MASS	Y(OV)	N	FT=PT cyst, WR	Y(FT)
32	BFT - LIGATION	STERILIZATION	Y(FT)	N	NONE	Y(FT)
32	BFT	STERILIZATION	N	N	NONE	Y(FT)
32	HYS/BFT	AUB, CERVICAL DYSPLASIA	N	N	FT=PT CYST	Y(FT)
32	BFT/PLACENTA	DELIVERY/STERILIZATION	N	N	FT=WR,PT cyst	Y(FT)
32	HYS/BFT	AUB	N	N	NONE	Y(FT)
32	HYS/BFT/R OV	AUB	N	N	FT=PT cyst; OV=phys cyst, WR	Y(FT)
32	BFT/CVX/EMC	CVX HSIL;STERILIZATION	N	N	CVX=HSIL; FT = WR	Y(FT)
32	BFT-LIGATION	STERILIZATION	N	N	FT = CHRONIC INFLAM, REACTIVE MESOTHELIAL HYPERPLASIA	Y
32	PERITONEUM	INFERTILITY/ENDOMETRIOSIS	N	N	PERITONEUM = ENDOMETRIOSIS	Y
32	RSO, PER	ABD PAIN	N	N	OV = PHYS CYSTS; FT = PT CYST; PER = ENDOMETRIOIS	Y (FT)
32	FT CYST	INFERTILITY	N	N	FT = PT CYST	Y
32	L FT, END POLYP	TUBAL FACTOR INFERTILITY	N	N	END: POLYP	Y (FT SEG)
32	HYS/BFT	AUB	N	N	NONE	Y (FT)
32	HYS/BFT	MENORRHAGIA/HSIL	N	N	UT = INFLAMMATION, END POLYP; FT = WR	Y (FT)
33	HYS/BFT	AUB	Y(FT)	N	NONE	N
33	BFT - LIGATION	STERILIZATION	Y(FT)	N	NONE; WR	Y(FT)
33	HYS/BFT	AUB, EM POLYP	Y(FT)	N	FT=WR,PT cyst	Y(FT)
33	BFT-LIGATION	STERILIZATION	Y (FT)	N	FT = WR, PT CYSTS	Y
33	BFT-LIGATION	STERILIZATION	Y (FT)	N	NONE	Y(FT)
33	BFT	ABD PAIN	N	N	FT=PT cyst; WR	Y(FT)
33	BFT/PERITONEUM	STERILIZATION/ENDOMETRIOSIS	N	N	FT=PT cyst;PER=WR	Y(FT)
33	R FT,OV, PERITONEUM	ENDOMETRIOSIS/PAIN	N	N	OV=endometriosis, phys cyst	Y(FT)
33	HYS/BFT	DYSMENORRHEA	N	N	FT=PT cyst	Y(FT)
33	BFT	STERILIZATION	N	N	NONE; WR	Y(FT)
33	BFT-LIGATION	STERILIZATION	N	N	FT = WR	Y
33	BFT	STERILIZATION	N	N	FT= PT CYSTS	Y (FT)
33	R SO	ACUTE ABD PAIN	N	N	OV = ENDOMETRIOMA, PHYS CYST, ADRENAL CORTICAL REST; FT = PT CYST, WR	Y
33	HYS/BFT	HMB	N	N	FT = HYDROSALPINX	Y (FT)
33	L FT/EMBX	HYDROSALPINX, INTERTILITY	N	N	FT=ADEHSIONS, DILATION, PT CYSTS	N
33	OV CYST	INFERTILITY/ENDOMETRIOSIS	N	N	OV = ENDOMETRIOMA	Y (CYST)
33	HYS/BFT	RECURRENT DYSPLASIA OF CERVIX	N	N	NONE	Y (FT, TZ)
33	HYS/BFT	AUB/HMB	N	N	FT= PT CYST	Y (FT)
33	HYS	AUB/ANEMIA/FIBROIDS	N	N	UT=LEIOMYOMATA	N
33	L FT	STERILIZATION	N	N	NONE	Y (FT)
34	HYS	PELVIC PAIN	Y (UT SEROSA)	N	UT SEROSA = ADHESIONS	N
34	HYS/BFT	FIBROIDS	Y (FT)	N	UT = LEIOMYOMATA, ADENOMYOSIS	Y (FT)
34	HYS/BFT	AUB/HX HSIL	Y (FT)	N	UT = HSIL WITH ENDOCVX INVOLV; FT = PT CYST	Y (FT)
34	RSO	PELVIC PAIN, OV MASS	Y (OV)	N	OV=phys cyst, calc, IC	N
34	BFT	STERILIZATION	N	N	NONE	N
34	HYS/BFT	AUB	N	N	FT=PT cyst,WR	N
34	BFT	STERILIZATION	N	N	NONE	N
34	R FT	ECTOPIC	N	N	NONE	N
34	HYS/R FT/PERINEAL SKIN	AUB/PROLAPSE	N	N	FT=WR	Y(FT)
34	HYS/BFT	PROLAPSE	N	N	NONE; WR	Y(FT)
34	HYS/BFT	AUB	N	N	FT= PT CYST, UT=ADENOMYOSIS	Y (FT)
34	BFT	STERILIZATION	N	N	FT=PT cyst, meso remnant, WR	Y(FT)
34	BFT	STERILIZATION	N	N	FT=PT cyst	Y(FT)
34	BFT	STERILIZATION	N	N	FT=PT cyst, WR	Y(FT)
34	BFT-LIGATION	STERILIZATION	N	N	NONE	Y(FT)
34	BFT-LIGATION/PLACENTA	RETAINED POC/STERILIZATION	N	N	NONE, WR	Y(FT)
34	HYS/BFT	AUB	N	N	NONE; WR	Y(FT)
34	R FT	ECTOPIC	N	N	FT = HEMATOSALPINX	N
34	HYS/BFT	AUB	N	N	NONE	Y (FT)
34	HYS/BFT	AUB/FIBROIDS	N	N	FT = PT CYST; UT = CALCIFIED LEIOMYOMATA	Y (FT)
34	HYS	AUB	N	N	CVX = HSIL; UT = LEIOMYOMATA	Y (CERVIX)
34	BFT	STERILIZATION	N	N	NONE	Y
34	BFT	STERILIZATION	N	N	NONE	Y
34	BFT-LIGATION	STERILIZATION	N	N	NONE	Y (FT SEG)
34	HYS/BFT	AUB	N	N	FT = PT CYSTS	Y (FT)
34	BFT	STERILIZATION	N	N	NONE	Y (FT)
34	HYS/FT	FIBROIDS	N	N	UT = LEIOMYOMATA; FT = PT CYST	Y (FT)
34	BFT - LIGATION	STERILIZATION	N	N	NONE	Y (FT SEG)
34	HYS/BFT	AUB	N	N	FT = PT CYSTS	Y (FT)
34	FT/EMBX	ECTOPIC	N	N	FT = ECTOPIC	N
34	BFT-LIGATION	STERILIZATION	N	N	NONE	Y(FT SEG)
35	HYS/BFT/ L OV	OV CYSTS/PELVIC PAIN	Y (FT)	N	OV = PHYS CYSTS; FT = PT CYST; UT = LEIOMYOMA, ADHESIONS	Y (FT)
35	BFT	INFERTILITY	Y (FT)	N	FT = WR, FIBROSIS, HYDROSALPINX, PT CYST, CALC	Y (FT)
35	BFT	INFERTILITY	Y (FT)	N	FT = ENDOMETRIOSIS, CALC, WR, CHRONIC INFLAM, FIBROSIS, HYDROSALPINX	Y
35	LFT	ECTOPIC	Y(FT)	N	NONE; FT = calc	Y (FT)
35	HYS/BFT	AUB	N	N	FT=WR, mesothelial cyst	Y(FT)
35	HYS/BFT	AUB	N	N	FT=fibrosis, endometriosis	N
35	BFT/R OVARY	PELVIC MASS	N	N	TERATOMA	Y(FT)
35	HYS/BFT	FIBROID/AUB	N	N	FT=ENDOMETRIOSIS,calc,WR	Y(FT)
35	BFT, R OV	OV CYST	N	N	OV=MATURE TERATOMA, PHYS CYST; FT = WR	Y (FT)
35	HYS/BFT	AUB	N	N	FT=PT cyst, WR	N
35	HYS/BFT	AUB	N	N	FT=PT cyst, WR	Y(FT)
35	BFT-LIGATION/PLACENTA	DELIVERY/STERILIZATION	N	N	NONE	Y(FT)
35	HYS/BFT	AUB	N	N	FT=WR,meso remnant	Y(FT)
35	HYS/BFT	AUB	N	N	FT=WR, PT cyst	Y(FT)
35	HYS/BFT	AUB	N	N	FT=meso remnant	Y(FT)
35	BFT	STERILIZATION	N	N	NONE	Y(FT)
35	HYS/BFT	AUB	N	N	FT=PT cyst, WR	Y(FT)
35	HYS/BFT	AUB	N	N	FT=PT cyst, WR	Y(FT)
35	FT	ECTOPIC	N	N	NONE	N
35	HYS/BFT	AUB	N	N	UT = LEIOMYOMATA	Y (FT)
35	BFT-LIGATION	STERILIZATION	N	N	NONE	Y
35	HYS/BFT	AUB	N	N	FT = ENDOMETRIOSIS, WR; UT = ADENOMYOSIS, LEIOMYOMA	Y (FT)
35	BFT-LIGATION	STERILIZATION	N	N	FT = PT CYST, WR	Y (FT)
35	HYS/BFT	AUB	N	N	NONE	Y (FT)
35	BFT	STERILIZATION	N	N	FT=PT CYSTS	Y
35	BFT	STERILIZATION	N	N	FT = WR	Y
35	BFT-LIGATION	STERILIZATION	N	N	NONE	Y (FT)
35	BFT-LIGATION	STERILIZATION	N	N	NONE	Y (FT)
35	HYS/BFT SEG	AUB/ANEMIA	N	N	UT = END POLYP	Y (FT SEG)
35	BFT	STERILIZATION	N	N	NONE	Y (FT)
35	HYS/BSO	LYNCH SYNDOMRE/HX BREAST CA/PPX HYS +BSO	N	N	FT = PT CYST	Y (FT,OV)
35	BFT/EMBX	AUB/STERILIZATION	N	N	NONE	Y (FT)
36	LFT-segment, EMBX	INFERTILITY	Y(FT)	Y - ENDOMETRIOID	FT=calcs	Y(FT)
36	BFT/EMC	ENDOMETRIAL CANCER/BRCA	Y(FT)	Y- Endometrioid	FT=calcs, WR; Same pt as S16-11538	Y(FT)
36	HYS	AUB	Y (UT SEROSA)	N	UT = LEIOMYOMATA	Y
36	HYS/BFT	POSTPARTUM HEMORRHAGE	Y (FT)	N	UT = LEIOMYOMA	Y (FT)
36	BFT - LIGATION	STERILIZATION	Y(FT)	N	NONE	Y(FT)
36	HYS/BFT	AUB	Y (FT)	N	NONE; FT = calc	Y(FT)
36	BFT	STERILIZATION	N	N	FT=Deciduosis	Y(FT)
36	HYS/BFT	AUB	N	N	NONE	Y(FT)
36	RSO	ECTOPIC	N	N	NONE	N
36	BFT	STERILIZATION	N	N	NONE	Y(FT)
36	HYS/BFT	DYSMENORRHEA	N	N	FT=PT cyst,calc,meso remnant,WR, Endometriosis	Y(FT)
36	BFT	STERILIZATION	N	N	FT=calc	Y(FT)
36	HYS/BFT	AUB	N	N	FT=PT cyst, WR	Y(FT)
36	BFT	STERILIZATION	N	N	NONE	Y(FT)
36	TAH/BSO	ENDOMETRIOSIS	N	N	FT, OV = Endometriosis	Y(FT)
36	RFT	HEMOSALPINX	N	N	FT=Endometriosis	Y(FT)
36	HYS/BFT	AUB	N	N	NONE	Y(FT)
36	HYS/BFT	AUB	N	N	NONE	Y (FT)
36	BFT	STERILIZATION	N	N	NONE	Y
36	BFT	STERILIZATION	N	N	FT = PT CYST	Y
36	BFT/R OV CYST/PER	OV CYST/ENDOMETRIOSIS/STERILIZATION	N	N	FT = PT CYSTS, WR; OV = MATURE CYSTIC TERATOMA; PER = ENDOMETRIOSIS	Y (FT, PER)
36	OV CYST	OV CYST	N	N	OV = SEROUS CYSTADENOMA, PHYS CYST	N
36	HYS/BFT	AUB	N	N	FT = PT CYST; UT = LEIOMYOMATA	Y (FT)
36	R OV CYST	ENDOMETRIOMA	N	N	OV = ENDOMETRIOMA	N
36	L OV CYST	HX SEROUS TUMOR, RECURRENCE OF L OV CYSTS	N	N	OV = PHYS CYST	Y (OV CYST)
37	BFT	STERILIZATION	Y(FT)	N	FT=PT cyst	Y(FT)
37	UT/BFT	AUB/FIBROIDS	Y (FT)	N	UT = END HYPERPLASIA W/O ATYPIA, FB GIANT CELLS, LEIOMYOMA; FT = WR	Y (FT)
37	L OV/BFT	ACUTE LLQ PAIN	Y (FT)	N	OV = MUCINOUS CYSTADENOFIBROMA; FT = PT CYST	Y (FT)
37	BFT	STERILIZATION	Y(FT)	N	FT=PT cyst	Y(FT)
37	BFT	STERILIZATION	N	N	FT=PT cyst,WR,calcs	N
37	L OVARY	OVARIAN MASS	N	N	TERATOMA	N
37	BFT - LIGATION	STERILIZATION	N	N	NONE	Y(FT)
37	HYS/BFT	AUB	N	N	NONE	Y(FT)
37	BFT	STERILIZATION	N	N	FT=PT cyst, WR	Y(FT)
37	HYS/BFT	AUB	N	N	FT=PT cyst, WR	Y(FT)
37	HYS/ R FT	AUB	N	N	FT=PT cyst	Y(FT)
37	HYS/BFT	AMENORRHEA	N	N	FT = WR, PT CYST; CVX = HSIL; UT = ADENOMYOSIS	Y (CVX, FT)
37	BFT	STERILIZATION	N	N	NONE	Y (FT)
37	BFT	STERILIZATION	N	N	NONE	Y (FT)
37	BFT	STERILIZATION	N	N	NONE	Y (FT)
37	R FT/END BX	INFERTILITY/R HYDROSALPINX	N	N	PT = PT CYST	Y (FT)
37	HYS/BFT	AUB/MENORRHAGIA	N	N	UT = LEIOMYOMA, PT CYST	Y (FT, TZ)
37	BFT	STERILIZATION	N	N	NONE	Y (FT)
37	MESOSALPINX	PREG UNKNOWN LOCATION	N	N	MESOSALPINX: ADENOFIBROMA, CHRONIC INFLAM	Y (BX)
38	HYS/BFT	AUB	Y(FT, SEROSA)	N	FT=PT cyst,WR	Y(FT)
38	HYS/BFT/L OVARY	AUB	Y(FT)	N	FT=WR,PT cyst,calc; OV=IC,phys cyst	Y(FT)
38	RFT	INFERTILITY	Y(FT)	N	FT=PT cyst	Y(FT)
38	BSO		Y (OV, CUL-DE-SAC, FT)	N	OV= SEROUS CYSTADENOMA, FUNCTIONAL CYSTS, LUTEAL CYST	Y (FT, OV)
38	HYS/BFT	AUB, FIBROIDS	Y (FT)	N	FT = PYOSALPINX, CALC, WR; UT = LEIOMYOMATA, ADENOMYOSIS, CERVICITIS	Y (FT)
38	HYS/BFT	AUB/DYSMENORRHEA	Y (FT)	N	UT = LEIOMYOMATA, END POLYP; FT = HYDROSALPINX/HEMATOSALPINX, WR	Y (FT)
38	HYS/BFT/R OVARY	AUB/FIBROID/ENDOMETRIOSIS	N	N	ENDOMETRIOSIS, FT = adenofibroma, PT cyst	N
38	HYS/BFT/R OVARY	FIBROID, ENDOMETRIOSIS	N	N	ENDOMETRIOSIS(OV,BFT,APPENDIX)	N
38	HYS/L FT	AUB	N	N	NONE; WR	Y (FT)
38	HYS/BFT	ABD PAIN	N	N	FT=PT cyst,WR,meso remnant	Y(FT)
38	HYS/BFT	DYSMENORRHEA	N	N	FT=PT cyst,WR; Serosa=Endometriosis	Y(FT)
38	HYS/BFT	PELVIC PAIN, FIBROID	N	N	NONE; WR	Y(FT)
38	HYS/ R FT	AUB	N	N	NONE	Y(FT)
38	HYS/BFT	AUB	N	N	FT=PT cyst, WR	Y(FT)
38	HYS/BFT	PELVIC PAIN	N	N	UT = ADENOMYOSIS, LEIOMYOMA	Y (FT)
38	PER	INFERTILITY	N	N	PER = ENDOMETRIOSIS	Y
38	BFT-LIGATION	STERILIZATION	N	N	NONE	Y
38	HYS/BFT	AUB	N	N	FT = PT CYSTS; UT = LEIOMYOMATA	Y(FT)
38	BFT/R OV CYST	STERILIZATION, OV CYST	N	N	OV = MATURE CYSTIC TERATOMA; FT = PT CYST	Y(FT)
38	BFT-LIGATION	STERILIZATION	N	N	NONE	Y (FT)
38	HYS/BFT	AUB/ IRON DEF ANEMIA	N	N	UT = LEIOMYOMA; FT= PT CYST	Y (FT)
38	HYS/BFT	R LOWER A BD PAIN	N	N	FT = PT CYST; UT = ADENOMYOSIS, LEIOMYOMATA, ENDOMETRIOSIS	Y (FT)
38	BFT-LIGATION/PLACENTA	STERILIZATION	N	N	NONE	Y (FT SEG)
38	BFT	STERILIZATION	N	N	FT = PT CYST	Y (FT)
38	BFT-LIGATION	STERILIZATION	N	N	NONE	Y (FT SEG)
39	HYS/L FT	AUB/PAIN/ENDOMETRIOSIS	Y(FT)	N	NONE	Y(FT)
39	HYS/BFT	AUB	Y(FT)	N	FT=WR	Y(FT)
39	HYS/BFT	PROLAPSE/FIBROID	N	N	NONE	Y(FT)
39	HYS/ L FT	AUB	N	N	FT=PT cyst	Y(FT)
39	HYS/BFT	AUB, FIBROIDS	N	N	FT=PT CYST, WR	Y (FT)
39	TAH/BSO	AUB	N	N	OV=phys cyst, calc; FT = WR	Y(FT)
39	TAH/BSO	ABD PAIN	N	N	FT, Serosa, OV = Endometriosis	Y(FT,OV)
39	LFT, MYOMECTOMY	FIBROIDS	N	N	FT = ENDOMETRIOSIS, PT CYST	Y (FT)
39	BFT-LIGATION	STERILIZATION	N	N	NONE	Y
39	HYS/BFT	AUB/HMB	N	N	UT = ADENOMYOSIS	Y (FT)
39	BFT - LIGATION	STERILIZATION	N	N	NONE	Y (FT SEG)
39	L FT	REANASTAMOSIS	N	N	FT = EDEMA, ACUTE AND CHRONIC INFLAMMATION	Y (FT SEG)
39	HYS/BFT	AUB/HMB	N	N	FT = WR, PT CYSTS; CVX: HSIL INTO ENDOCVX; END: DISORDERED PROLIF WITH TUBAL MET; UT = LEIOMYOMA	Y (FT)
39	BFT/EMBX	STERILIZATION	N	N	NONE	Y (FT)
39	HYS/BFT	PELVIC PAIN/STRESS INCONTINENCE	N	N	UT = ENDOMETRIOSIS; FT = PT CYST	Y (FT)
39	HYS/BFT	MENORRHAGIA/EMBX SIMPLE HYPERPLASIA	N	N	UT = LEIOMYOMATA	Y (FT)
39	HYS	AUB	N	N	FT = PT CYST	Y (FT)
39	HYS/BSO	ENDOMETRIOSIS/PELVIC PAIN	N	N	UT = ADENOMYOSIS, ENDOMETRIOSIS; OV = IC, SEROUS ADENOFIBROMA, CALC; FT = WR, PT CYST, CALC, ENDOMETRIOSIS	Y (FT, OV)
40	HYS/BFT	ABNL PAP/FIBROID	Y(Serosa), FT	N	CVX=HSIL	N
40	HYS/BFT/R OVARY	AUB	Y(FT)	N	OV=endometriosis	Y(FT)
40	HYS/BFT	AUB	Y(FT)	N	FT=PT cyst, meso remnant, WR	Y(FT)
40	HYS/BFT	AUB	Y(FT)	N	NONE, WR	Y(FT)
40	R SO/OM/MESENTERY/DIAPHRAGM/L OV/PARACOLIC GUTTER	R ADENEXAL MASS/ ATYPICAL SEROUS CELLS ON PELVIC WASH	Y (OV)	Y (SEROUS BORDERLINE TUMOR)	FT = ADEHSIONS	Y (FT)
40	L FT	ECTOPIC	Y (OV)	N	FT = ECTOPIC; OV = CALC	N
40	HYS/BFT	AUB	Y (FTs)	N	UT = ENDOMETRIOSIS, ADENOMYOSIS	Y (FT)
40	HYS/BFT	LSIL/FIBROID	Y (FT)	N	UT = LSIL, FOLLCULAR CERVICITIS, SEROSAL ENDOMETRIOSIS, END POLYP, LEIOMYOMA; FT= PT CYSTS, WR	Y (FT)
40	HYS/BFT	AUB, FIBROIDS	N	N	NONE	Y (FT)
40	HYS/BFT	AUB	N	N	FT=PT CYST	Y (FT)
40	HYS/BSO	AUB	N	N	FT=PT CYST	Y (FT)
40	RFT/OV	ABD PAIN	N	N	FT=PT cyst, adenomatoid tumor; OV=phys cyst	Y(FT)
40	HYS/BFT	AUB/FIBROIDS	N	N	FT = PT CYST; UT = LEIOMYOMATA	Y (FT)
40	HYS	AUB/DYSMENORRHEA	N	N	UT = ADENOMYOSIS, LEIOMYOMATA	N
40	HYS/BSO	ENDOMETRIOSIS	N	N	OV= ENDOMETRIOMA	Y (FT)
40	R OV/FIBROID	R OV CYST/PELVIC PAIN	N	N	OV = MATURE CYSTIC TERATOMA, PHYS CYSTS; UT = LEIOMYOMA	Y (FT)
41	HYS/BFT	AUB	Y(FT)	N	FT=WR, PT cyst	Y(FT)
41	HYS/BFT	AUB, FIBROID	Y (FT)	N	FT=PT CYSTS, UT=LEIOMYOMATA, WR	Y (FT)
41	HYS/RSO	AUB/PELVIC PAIN	Y (FT)	N	FT = PT CYST; OV = PHYS CYST	Y (FT)
41	HYS/BFT	AUB	N	N	FT=PT cyst	Y(FT)
41	HYS/BFT	AUB	N	N	NONE; WR	N
41	BFT - LIGATION	STERILIZATION	N	N	NONE	Y(FT)
41	BFT	STERILIZATION	N	N	NONE	Y(FT)
41	BFT/ PERITONEUM	STERILIZATION	N	N	FT=PT cyst, calcs	Y(FT)
41	HYS/BFT	AUB	N	N	FT=P53 SIGNATURE,PT cyst	Y(FT)
41	BFT-LIGATION	STERILIZATION	N	N	NONE	Y(FT SEGMENTS)
41	HYS/BFT	AUB	N	N	NONE; WR	Y(FT)
41	BFT-LIGATION	STERILIZATION	N	N	NONE	Y
41	BFT-LIGATION	STERILIZATION	N	N	NONE	Y (FT)
41	BFT-LIGATION	STERILIZATION	N	N	NONE	Y
41	BFT-LIGATION	STERILIZATION	N	N	NONE	Y (FT)
41	HYS/BFT	PELVIC PAIN	N	N	UT = END POLYP, SEROSAL ENDOMETIROSIS AND ADHESIONS; FT = PT CYSTS, REACTIVE CHANGES	Y (FT)
41	HYS	AUB	N	N	UT = LEIOMYOMATA WITH HETEROTOPIC OSSIFICATION, ADENOMYOSIS	N
41	BFT-LIGATION	STERILIZATION	N	N	NONE	Y (FT SEG)
41	HYS/BSO	ENDOMETRIOSIS	N	N	UT= LEIOMYOMATA, ADENOMYOSIS; OV = ENDOMETRIOTIC CYSTS, PHYS CYST, BENIGN SIMPLE CYST, ENDOMETRIOSIS	Y (FT)
41	HYS/BFT	AUB/PELVIC PAIN	N	N	UT = LEIOMYOMATA	Y (FT)
42	TAH/BSO	AUB	Y(FT)	N	NONE	Y(FT)
42	HYS/BFT/L OVARY	OVARIAN MASS	Y(FT)	N	FT=PT cyst; OV=serous cystadenoma	Y(FT)
42	HYS/BFT	AUB/FIBROID	Y(FT)	N	FT=PT cyst	N
42	R FT/ UTERINE CONTENTS	INFERTILITY	Y(FT)	N	FT=PT cyst, WR	Y(FT)
42	HYS/BFT	ENDOMETRIOSIS, AUB	Y (FT)	N	FT=ENDOMETRIOSIS, PT CYSTS, UT=ENDOMETRIOSIS, ADENOMYOMA, LEIOMYOMATA	Y (FT)
42	HYS/BFT	AUB	N	N	FT=PT CYST, UT=ADENOMYOSIS, LEIOMYOMATA, WR	Y (FT)
42	HYS/BFT	AUB	N	N	FT=PT cyst, WR	Y(FT)
42	BFT-LIGATION	STERILIZATION	N	N	FT=Deciduosis	Y(FT)
42	HYS/BFT	AUB	N	N	NONE; PT cyst, WR	Y(FT)
42	HYS/ L FT	AUB/PELVIC PAIN/ENDOMETRIOSIS	N	N	UT = ADENOMYOSIS, ENDOCERVICAL POLYP	N
42	HYS/BFT	DYSMENORRHEA	N	N	NONE	Y (FT)
42	HYS/BFT	HMB	N	N	UT =LEIOMYOMA, ADENOMYOSIS	Y (FT)
42	BFT	STERILIZATION, HX THYROID CA	N	N	FT = ENDOMETRIOSIS, PT CYSTS	Y (R FT)
43	HYS/BFT	AUB/PAIN	Y(FT)	N	FT=PT cyst, WR	Y(FT)
43	HYS/BFT	MENORRHAGIA	Y (FT)	N	UT = LEIOMYOMATA	Y (FT)
43	HYS/BFT	AUB/FIBROID	Y(FT)	N	FT=PT cyst, calcs	Y(FT)
43	HYS/BFT	AUB/FIBROID	N	N	FT=PT cyst, WR	N
43	L OV/BFT	OV CYST, ABD PAIN	N	N	FT=PT cyst,WR, Endometriosis; OV=Endometrioma, IC	Y(FT)
43	HYS/BFT/L OV	PALB2 MUTATION	N	N	FT = WR, TRNSITIONAL METAPLASIA; OV = PHYS CYST; UT = ADENOMYOSIS, LEIOMYOMATA	Y (OV, FT)
43	HYS	AUB/FIBROID	N	N	UT = ADENOMYOSIS, LEIOMYOMA	N
43	RFT, LSO	BRCA1 MUTATION	N	N	FT = PT CYSTS, OV = PHYS CYST	Y (OV, FT)
43	HYS/BFT	AUB	N	N	UT = SEROSAL MESOTHELIAL CYST; FT = PT CYST	Y (FT)
43	R FT	STERILIZATION	N	N	NONE	Y (FT)
44	HYS/BFT	FIBROID/AUB	Y(FT)	N	FT=PT cyst, WR	Y(FT)
44	HYS/BFT	AUB	Y(FT)	N	FT=WR, PT cyst, endometriosis	Y(FT)
44	HYS/BFT/R OV	FIBROID/LYNCH SYNDROME	Y(FT)	N	FT=PT cyst	Y(FT)
44	HYS/BFT	AUB	Y (FT)	N	FT=PT CYSTS, WR	Y (FT)
44	HYS/BFT/R OV	AUB, COMPLEX OV MASS	Y (FT)	N	FT = PT CYSTS; OV = PHYS CYST	Y
44	R OVARY/FT	TORSION	Y(OV)	N	NONE; OV=IC	N
44	HYS/BFT	AUB	Y(FT)	N	FT=PT cyst	Y(FT)
44	HYS/BFT/L OVARY	AUB/PELVIC PAIN/OV MASS	N	N	TERATOMA; OV=calcs	N
44	HYS/BFT	AUB	N	N	ENDOMETRIOSIS(FT,SEROSA)	N
44	HYS/BFT	AUB	N	N	FT=PT cyst, WR	N
44	HYS/BFT/L OVARY	AUB	N	N	FT,OV=ENDOMETRIOSIS	Y(FT,OV)
44	PELVIC EXENT	PELVIC MASS	N	Y - OV SEROUS	FT=PT cyst	N
44	HYS/BFT/R OV CYST	AUB	N	N	NONE	Y(FT,OV)
44	HYS/BFT	PROLAPSE	N	N	FT=PT cyst	Y(FT)
44	HYS/BFT/R OV	FIBROID	N	N	OV=phys cyst; FT = PT cyst	Y(FT)
44	HYS/BFT	AUB/FIBROID	N	N	UT = LEIOMYOMATA; FT = PT CYSTS, WR	Y (FT)
44	HYS/BSO	AUB/ EMBX HYPERPLASIA	N	N	UT = ADENOMYOSIS; END: SIMPLE HYPERPLASIA; OV = NO TISSUE IDENTIFIED	Y (FT)
44	BSO	ADNEXAL CYST; FLD COLLECTION IN PELVIS	N	N	OV = HEMORRHAGIC CYSTS; FT = NO TISSUE SUBMITTED	N
45	TAH/BSO	DYSMENORRHEA	Y (FT)	N	OV=phys cyst; WR	N
45	HYS/BFT	AUB	N	N	FT=PT cyst,WR	Y(FT)
45	HYS/BFT	AUB	N	N	FT=PT cyst, WR	Y(FT)
45	HYS/BFT	AUB	N	N	FT=PT cyst, WR	Y(FT)
45	HYS/RFT/R OV	AUB, R OV MASS	N	N	OV=TERATOMA	Y(FT)
45	BFT	OVARIAN CYSTS	N	N	NONE	Y(FT)
45	HYS/LSO	ADNEXAL MASS	N	N	OV= PHYS CYSTS, NECROSIS, ACUTE INFLAM, ASCESS; FT = SALPINGITIS, SEROSITIS; UT = LEIOMYOMATA	Y (FT)
45	HYS/BFT	AUB	N	N	FT = PT CYST; UT = LEIOMYOMATA	N
45	L FT/ UT CONTENTS	INTRAUTERINE POLYP, HYDROSALPINX	N	N	UT = ENDOMETRIAL POLYPS; FT = HYDROSALPINX	Y
45	HYS/BSO	AUB/PELVIC PAIN	N	N	OV = PHYS CYSTS	Y (FT)
45	HYS/BSO/LN	AUB/EIN ON EMBX	N	N	END: EIN/ATYPICAL END HYPERPLASIA; FT = WR, PT CYST, SEROUS ADENOFIBROMA; OV = PHYS CYSTS	Y (FT, END)
45	HYS/BFT	HMB/FIBROIDS	N	N	UT = EIOMYOMATA	Y (FT)
46	HYS/BFT	AUB	Y (FT)	N	UT = LEIOMYOMA; FT = PT CYSTS	Y (FT)
46	HYS/BFT	FIBROID	N	N	NONE	N
46	HYS/BFT	AUB	N	N	NONE	N
46	BSO	Hx BREAST CA	N	N	FT=PT cyst, WR	Y(FT)
46	HYS/BFT	AUB	N	N	NONE	N
46	HYS/BFT	AUB	N	N	FT=PT cyst, WR	Y(FT)
46	HYS/BFT	AUB	N	N	NONE	Y(FT)
46	HYS/BFT	AUB/MENORRHAGIA	N	N	UT = LEIOYOMATA	Y (FT)
46	HYS/BFT	AUB/ADENOMYOSIS	N	N	FT = PT CYST; UT = ADENOMYOSIS	Y (FT)
46	HYS/BFT	DYSMENORRHEA	N	N	UT = ADENOMYOSIS, CELLULAR LEIOMYOMA	Y (FT)
46	HYS	AUB	N	N	UT = LEIOMYOMA	N
46	HYS/BFT	AUB	N	N	UT = ADENOMYOSIS, LEIOMYOMATA	Y (FT)
46	HYS/BFT/PER	DYSMENORRHEA/ENDOMETRIOSIS/ADHESIONS	N	N	UT = LEIOMYOMATA, ADENOMYOSIS; FT = WR; PER = ENDOMETRIOSIS	Y (FT)
46	HYS/BFT	LEIOMYOMA	N	N	UT = LEIOMYOMATA	Y (FT)
46	HYS	MENORRHAGIA	N	N	UT = LEIOMOMATA	N
47	HYS/BFT/PERITONEUM	PROLAPSE	Y(Peritoneal)	N	FT=PT cyst; PER=calcs	Y(FT)
47	TAH/BSO	PROPHYLAXIS	Y(OV)	N	FT=WR,PT cyst; OV=IC,phys cyst,calc,endometriosis	Y(FT,OV)
47	HYS/BFT	AUB	Y(FT,Serosa)	N	FT=PT cyst, WR	Y(FT)
47	HYS/BSO	ENDOMETRIOSIS	Y (UT SEROSA, FT, OVs)	N	UT = LEIOMYOMA; FT = HYDROSALPINX; OV = ADRENAL REST, CORPUS LUTEAL CYST	Y (OV, FT)
47	HYS/BFT	AUB	Y (FT)	N	UT=LEIOMYOMATA, SEROSA = SIMPLE CYSTS, FT = PT CYSTS	Y (FT)
47	HYS/BFT	AUB	N	N	FT=WR	Y(FT)
47	HYS/BFT	AUB	N	N	NONE	Y(FT)
47	HYS	AUB	N	N	NONE; NO FT SUBMITTED	N
48	HYS/BFT	AUB	Y(FT)	N	FT=endometriosis, PT cyst, WR	N
48	R OV	PELVIC PAIN/PERINEAL PAIN	Y (OV)	N	OV = PROMINENT CORPORA ALBICANTIA	Y (FT, OV)
48	HYS/BSO	AUB, OV DERMOIDS	Y (FT)	N	FT=PT CYSTS, UT=ENDOMETRIAL POLYPS, LEIOMYOMA, OV=MATURE CYSTIC TERATOMAS, WR	Y (FT, OV)
48	HYS/BFT	AUB, STRESS INCON	Y (FT)	N	FT = PT CYSTS; UT = LEIOMYOMATA, ADENOMYOSIS	Y
48	HYS/BFT	AUB	Y (FT)	N	UT= LEIOMYOMATA, ADENOMOSIS; FT = PT CYST	Y (FT)
48	R SO/END AND ENDCVX CURETTAGE	R OV CYST, PMP BLEEDING	Y (FT)	N	OV = SEROUS CYSTADENOMA; FT = WR, PT CYST	Y (FT)
48	HYS/R OVARY	ADNEXAL MASS	Y(OV)	N	NONE; OV = calc	N; NOTE: no FT found
48	HYS/BFT	AUB/FIBROIDS	N	N	FT = CALC, PT CYST, WR; UT = ADENOMYOSIS, LEIOMYOMA	Y (FT)
48	HYS/BFT	PELVIC PAIN/AUB	N	N	UT = ENDOMETRIOSIS, ADENOMYOSIS	Y (FT)
48	L OV/R FT	L OV CYST/ELEVATED ESTRADIOL	N	N	OV = SEROUS CYSTADENOMA, PHYS CYST, SIMPLE CYST; FT PT CYST	Y (FT)
48	BFT/CVX CONE	HSIL/ STERILIZATION	N	N	CVX = HSIL	Y (TZ CVX)
49	HY/BFT	LEIOMYOMATA	Y (FT)	N	FT = PT CYST; UT = TUBAL MET, TUNNEL CLUSTERS, CHRONIC INFLAM, LEIOMYOMATA, ADENOMYOSIS	Y (FT)
49	HYS/BFT/L OVARY	AUB	Y(OV)	N	FT=endometriosis,PT cyst, WR; SEROSA=endometriosis; OV=serous cystadenoma, phys cyst	Y(FT)
49	HYS/BFT	AUB	N	N	FT=WR,PT cyst	Y(FT)
49	HYS/BFT	AUB, FIBROID	N	N	NONE	Y (FT)
49	HYS/BFT	AUB	N	N	FT=PT cyst	Y(FT)
49	HYS	UT PROLAPSE	N	N	UT = ADENOMYOSIS	N
49	HYS/BSO	AUB	N	N	UT = ADENOMYOSIS, LEIOMYOMATA; FT = PT YCST; OV = BRENNER TUMOR, SEROUS CYSTADENOMA, CALC, PHYS CYST, CALC	Y (FT, OV)
50	BFT	RECTOCELE	Y (FT)	N	FT = PT CYST	Y
50	HYS/BST	AUB	N	N	UT=LEIOMYOMA, ADENOMYOSIS, FT=PT CYSTS, HYDROSALPINX, SALPINGITIS, endometriosis	Y (FT)
50	BFT/MYOMA	AUB/FIBROID	N	N	NONE, WR	Y(FT)
50	HYS/BFT/R OV	AUB	N	N	OV=phys cyst	Y(FT)
50	HYS/BFT/L OV CYST	AUB, ADENOMYOSIS	N	N	UT = LEIOMYOMA, ADENOMYOSIS; UT SEROSA = ENDOMETRIOSIS, FT =CHRONIC SALPINGITIS, ENDOMETRIOSIS, ADHESIONS; OV = PHYS CYST	N
50	HYS/BFT	AUB/FIBROIDS	N	N	UT = ADENOMYOSIS, LEIOMYOMA	Y (FT)
50	HYS/R FT	AUB/FIBROIDS	N	N	UT = END POLYPS, LEIOMYOMATA, ADENOMYOSIS, ADHESIONS; FT = PT CYSTS, DILATED LUMEN	Y (FT)
50	BFT	HYDROSALPINX/ADNEXAL MASS	N	N	OV = IC, PHYS CYST; FT = CHRONIC INFLAM, ADHESIONS	Y (FT)
50	HYS/LO	AUB/DYSMENORRHEA/PELVIC PAIN	N	N	UT = LEIOMYOMA; OV = PHYS CYST	N
51	HYS/BFT	AUB	Y(FT)	N	FT=LIPOMA	Y(FT)
51	HYS/BSO/LN	COMPLEX ATYPICAL HYPERPLASIA	Y (FT)	Y (ENDOMETRIOID ADCA)	END: DISORDERED PROLIF, EIN; FT = PT CYST, WR; OV = IC, PHYS CYST, SEROUS CYSTADENOMA	Y (FT)
51	HYS/BFT	AUB/FIBROIDS	Y (FT)	N	UT = LEIOMYOMATA; FT = WR, PT CYST	Y (FT)
51	L OV/FT; RFT	BOV CYST/AUB	N	N	ENDOMETRIOSIS; OV = IC; FT =WR	N
51	HYS/BFT	FIBROID	N	N	FT=PT cyst	N
51	HYS/BFT	AUB	N	N	NONE	Y(FT)
52	LSO/SIGMOIDECTOMY	DIVERTICULITIS	Y(FT)	N	FT = PHYS CYST, IC; SIGMOID = DIVERTICULITIS	Y (FT, OV)
52	BO/L FT	B/L OV CYSTS	Y (FT,OV)	N	FT = PT CYST; OV = SEROUS CYSTADENOFIBROMA, BENIGN SEROUS CYSTADENOMA, PHYS CYSTS, BENIGN SIMPLE CYST	Y (FT)
52	HYS/BSO/PELVIC LN	ENDOMETRIAL CA	N	Y (ENDOMETRIOID ADCA)	FT = PT CYST, WR, REACTIVE CHANGES; OV - IC	Y (FT, OV)
52	HYS/BFT	HMB/INTRMURAL FIBROID	N	N	UT = LEIOMYOMA	Y (FT)
53	HYS/BFT	AUB	N	N	NONE; WR	Y(FT)
53	HYS	MIXED URINARY INCON	N	N	UT = ADENOMYOSIS, LEIOMYOMATA	N
53	HYS/RSO	LEIOMYOMATA/PELVIC PAIN	N	N	UT = LEIOMYOMATA, ADENOMYOSIS; FT = PT CYST; OV = PHYS CYST	N
53	LSO/BLADDER DIVERTICULUM	DIVERTICULUM OF BLADDER	N	N	OV = FIBROMA	N
54	HYS/BSO	UTERINE CANCER	Y(OV)	Y - endometrioid	FT= PT cyst, WR; ovary = IC	Y(FT)
54	HYS/BFT	AUB	N	N	FT = SEROUS ADENOFIBROMA, PT CYST; UT: END ATYPICAL PAPILLARY METAPLASIA, ADENOMYOSIS, LEIOMYOMATA	Y (FT)
54	HYS	PROLAPSE	N	N	UT = LEIOMYOMATA	N
55	TAH/BSO	OVARIAN MASS	Y(FT,OV)	N	FT=p53 sig, WR; OV=serous cystadenoma, IC, serosa=calc	N
55	LSO/R OV	R ADNEXAL MASS	Y (OV, FT)	N	OV = TORSION	Y (FT)
56	HYS/BSO/PARACOLIC GUTTER/OM/LN/PER	ACUTE RLQ PAIN	Y (PER, UT SEROSA, OM)	Y (SEROUS BORDERLINE TUMOR)	UT = END POLYP; PER = TUMOR IMPLANT	N
56	HYS/BFT	IRREG POSTMEN BLEEDING/UTERINE PROLAPSE	Y (FT)	N	END: POLYP; UT = ADENOMYOSIS, LEIOMYOMATA, SEROSAL ADHESIONS	Y (FT)
56	HYS/BSO/PELVIC LN	ENDOMETRIOID ADCA	N	Y (ENDOMETRIOID ADCA)	OV = IC, FT = WR, PT CYST, CALC	Y (FT,OV)
56	HYS/BSO	AUB, THICKENED END STRIPE	N	N	FT = PT CYST; END = DISORDERED PROLIFERATIVE, SIMPLE HYPERPLASIA; UT = ADENOMYOSIS	Y (FT,OV)
56	HYS/BSO/PER/PELVIC LN	ENDOMETRIAL CA	N	Y (ENDOMETRIOID ADCA)	PER = CYST; FT = PT CYST; OV = IC	Y (OV, FT, PER)
57	TAH/BSO	ENDOMETRIAL CANCER	N	Y - endometrioid	FT=PT cyst	Y(FT)
58	HYS	PROLAPSE	N	N	NONE	N(No FT)
60	BFT, UT POLYP	END POLYP, HYDOSALPINX	Y (R FT)	N	FT = HYDROSALPINX; UT = END POLYP	Y
60	HYS/BFT	PROLAPSE	N	N	NONE; WR, PT cyst	Y(FT)
61	HYS/BFT/BSO/PELVIC MASS	ADNEXAL MASS	N	N	FT = BENIGN SEROUS CYSTADENOMA, REACTIVE EPITHELIAL CHANGES, EDEMA, VASCULAR CONGESTION; OV = IC	N
62	TAH/BSO	ENDOMETRIAL CANCER	Y(FT,OV)	Y- Endometrioid	NONE; FT= PT cyst, WR; OV = IC	Y(FT)
63	TAH/BSO	CAH	Y(OV)	Y - endometrioid	FT=PT cyst, WR, OV = IC	Y(FT,OV)
64	HYS/BSO/OM/PER/SMALL BOWEL	SUSPECTED SEROUS CARCINOMA/OV MASS	Y (FT?)	Y (SEROUS CARCINOMA - *FT, OV, UTERINE SEROSA)	PER, SMALL BOWEL, OM = MET SEROUS CA; FT = STIC, PT CYST, WR	Y (FT, OV)
64	HYS/BFT	"VAG BULGE"/Hx BREAST CA	N	N	NONE, WR	Y(FT)
64	TAH/BSO	AUB	N	N	FT=PT cyst, ECTOPIC ADRENAL, WR; OV=IC	Y(FT)
64	HYS/BFT	AUB/POSTMENOPAUSAL BLEEDING	N	N	END: POLYP; UT = LEIOMYOMATA	Y (FT)
64	HYS/BSO/PER/DIAPHRAGM/PELVIC LN		N	Y (SEROUS BORDERLINE TUMOR)	FT = PT CYSTS, WR, CALC; UT = LEIOMYOMATA; OV = CALC	Y (FT)
64	HYS/R FT	VAGINAL WALL PROLAPSE	N	N	UT = END POLYP, MEDIAL CALCIFIC SCLEROSIS	Y (R FT)
65	HYS/BFT	PROLAPSE	N	N	NONE; FT=WR	Y(FT)
66	BSO	OV CYST	N	N	MESOSALPINX=OV FIBROMA, FT=PT CYSTS, WR, OV=SEROUS CYSTADENOMA, IC	Y (OV, FT)
66	BSO	OV MASS	N	N	OV=MUCINOUS ADENOFIBROMA, SIMPLE CYSTS, calc; FT= PT cyst	Y (FT, OV)
66	BSO, SM BOWEL	SM BOWEL CARCINOID	N	Y - SM BOWEL CARCINOID	FT=PT cyst; OV=Serous cyst, WR	Y(FT)
66	HYS/BFT-LIGATION	PROLAPSE	N	N	UT = LEIOMYOMA, ADENOMYOSIS	Y (FT)
67	HYS/BSO	COMPLEX ATYPICAL HYPERPLASIA	N	N	FT = PT CYST; UT = ADENOMYOSIS	Y (FT)
69	TAH/BSO	FIBROID, AUB	Y(FT)	N	FT=PT cyst, WR; OV=IC	Y(FT)
69	HYS/BSO/CECAL SEROSA/ILEO LESION/OM	LOW GRADE ADENOSARCOMA ON BX	Y (FT)	Y (LOW GRADE ADENOSARCOMA, ENDOMETRIUM)	FT = PT CYSTS; OV = MESOTHELIAL IC, CALC, CORPORA ALBICANTIA, LEYDIG CELL NODULE; MES-OVARY: MESONEPHRIC CYST; UT = ENDOMETRIAL POLYP, LEIOMYOMATA	Y (FT)
69	HYS/BSO	UTERINE CANCER	N	Y - endometrioid	OV=phys cyst	N
69	TAH/BSO	ABD PAIN/ ADNEXAL MASS	N	Y-ENDOMETRIOID(OV ORIGIN)	FT=p53 sig, WR	N
69	HYS/BFT	UTERINE PROLAPSE	N	N	UT= LEIOMYOMA	Y (FT)
70	BSO/PERITONEUM	OVARIAN MASS	Y(FT,OV,Peritoneal)	N	OV=SEROUS CYSTADENOFIBROMA, WR; FT=PT cyst, calc	N
70	HYS/BSO/LN	ENDOMETRIAL CANCER	Y (R OV)	Y (ENDOMETRIOID ADCA)	UT = ADENOMYOSIS, LEIOMYOMA; FT = PT CYST	Y (FT, OV)
70	HYS/BSO/LN	ATYPICAL COMPLEX HYPERPLASIA	Y (FT)	N	UT = EIN/ATYPICAL ENDOMETRIAL HYPERPLASIA; LEIOMYOMATA; FT = PT CYST, WR; OV = IC	Y (FT, ENDOMETRIUM)
70	HYS/PERITONEUM	ENDOMETRIAL CANCER	N	Y - EM+SEROUS uterine	NONE	N
71	TAH/BSO	ENDOMETRIAL CANCER	N	Y- Endometrioid	NONE	N
72	BSO	L OV CYST	Y (BFT, BOV)	N	FT = PT CYST, WR; OV = IC, WR, SEROUS CYSTADENOMA	Y (FT, OV)
72	HYS	PROLAPSE	N	N	NONE	N(No FT)
72	BFT/OVS	H/O breast, colon CA	N	N	FT=PT cyst, WR; OV=Brenner tumor, serous cystadenoma, calc	Y(FT)
75	TAH/BSO	SEROUS CARCINOMA	Y (peritoneum)	Y-SEROUS	FT=STIC; OV=SEROUS CYSTADENOFIBROMA, IC, WR	Y(FT,OV)
75	BSO	PELVIC MASS	N	N	OVARIAN MUCINOUS NEOPLASM; FT=WR, PT cyst	N
77	HYS/ R FT	PROLAPSE	N	N	NONE; WR	Y(FT)
77	HYS/BSO/PELVIC LN	ATYPICAL COMPLEX HYPERPLASIA	N	Y (ENDOMETRIOID ADCA)	UT = EIN, ADENOMYOSIS, LEIOMYOMATA, SEROSAL ADEHSIONS; OV = IC, ADHESIONS; FT = SALPINGITIS ISTHMICA NODOSA, HYDROSALPINX, ADEHSIONS, ENDOMETRIOSIS, WR	Y (FT)
78	HYS	PROLAPSE	N	N	UT: END POLYP, SUBMUCOSAL LIPOLEIOMYOMA	N
79	HYS/BFT	UTEROVAGINAL PROLAPSE	Y (UT SEROSA)	N	FT = WR; END; DISORDERED PROLIF	Y (FT)
79	TAH/BSO	AUB	N	N	FT=P53 SIGNATURE,PT cyst, WR	Y(FT,OV)
82	HYS/BSO/OM/LN	ENDOMETRIAL ADCA ON BX	Y (L OV)	Y (ENDOMETRIAL ADCA, UT)	UT = ADEOMYOSIS; MESO-OVARIAN/PT TISSUE: LEIOMYOMA; FT = WR, PT CYSTS
	Summry
	ES Prevalence	110/559	0.19678
	ES + OIC without ES	110+14/559	0.221825
	EM	63/559	0.112701
	PTC	210/559	0.375671
	WR	162/559	0.289803
	ES cases are highlighted in RED (observed by initial pathology screen) and GREEN (observed upon reading by a second pathologist) in the ES column
	Green indicates this observation was found by a second pathologist after an additional review.

## Sheet: 30 and under
Age	Specimen type	Indication	Endosalpingiosis Y/N	Cancer Y/N	Other findings	Entirely submitted Y/N
19	LFT	ABD PAIN	N	N	SALPINGITIS	Y(FT)
23	R OV BX	ABD PAIN/ENDOMETRIOSIS	N	N	OV = ENDOMETRIOSIS	Y
26	UT BX/JEJUNUM/ILEOCECECTOMY/CUL-DE-SAC BX/SIGMOID	ABD PAIN/HX SMALL BOWL OBSTRUCTIONS	N	N	C-D-S: ENDOMETRIOSIS; S-INT: ENDOMETRIOSIS	Y (BX)
29	L FT CYST/R FT	ACUTE ABD PAIN	N	N	FT = PT CYST, ECTOPIC	Y
21	L OV CYST	ADNEXAL MASS	N	N	OV = MATURE CYSTIC TERATOMA; FT = HEMORRHAGE	N
13	L OVARY CYST/L FT	ADNEXAL MASS	N	N	OV=MUCINOUS CYSTADENOMA	Y(FT)
30	HYS/BFT	AUB	N	N	FT = WR, PT CYSTS, CALC	Y (FT)
30	HYS/BFT/PERITONEUM	AUB	N	N	FT=ENDOMETRIOSIS,PT cyst,WR;PER=ENDOMETRIOSIS	Y(FT)
30	HYS/BFT	AUB	N	N	FT=PT cyst	N
28	HYS/BFT	AUB	N	N	FT=PT CYST, WALTHARD CELL REST	Y (FT)
29	HYS/BFT	AUB	N	N	FT=PT cyst, WR	Y(FT)
29	HYS/BFT	AUB	N	N	NONE	N
26	HYS/BFT	AUB	N	N	UT=LEIOMYOMATA, SEROSA=ENDOMETRIOSIS, FT=PT CYSTS	Y (FT)
25	HYS	AUB/DYSMENORRHEA	N	N	NONE	N
28	HYS	AUB/DYSMENORRHEA	N	N	UT = ADENOMYOSIS	N
27	HYS/BSO/PERITONEUM	AUB/PELVIC PAIN	N	N	CVX=HSIL;PER=calcs;OV=phys cyst	N
22	R OV CYST, L FT CYST	B/L DESMOID OV CYSTS	N		OV = MATURE CYSTIC TERATOMA; FT = PT CYST	Y
26	BOV CYSTS	B/L OV CYSTS	N	N	OV = MATURE CYSTIC TERATOMAS, SEROUS CYSTADENOMA, MUCINOUS CYSTADENOMA	Y (L OV CYST)
27	R OV CYST	CHRONIC PELVIC PAIN	N	N	OV = CALCIFIED FIBROMA	N
27	BFT/LEEP	CVX HSIL;STERILIZATION	N	N	FT=PT cyst, WR; CVX=HSIL	Y(FT)
23	PLACENTA/ L PT CYST	DELIVERY/ PT CYST	N	N	PT cyst (site not specified)	Y(PT cyst)
25	BFT-LIGATION/PLACENTA	DELIVERY/STERILIZATION	N	N	NONE	Y(FT)
30	BFT, PLACENTA	DELIVERY/STERILIZATION	N	N	NONE	Y(FT)
26	BFT/PLACENTA	DELIVERY/STERILIZATION	N	N	NONE	Y(FT)
26	OV CYSTS	DERMOID CYSTS	N	N	OV = MATURE CYSTIC TERATOMAS	N
26	PER/END POLYP	DYSMENORRHEA, UTERINE POLYP	N	N	PER = ENDOMETRIOSIS	Y
20	R FT	ECTOPIC	N	N	ECTOPIC	Y(FT)
21	R FT	ECTOPIC	N	N	ECTOPIC	N
29	R FT	ECTOPIC	N	N	ECTOPIC	Y(FT)
29	R OV CYST/LFT	ECTOPIC	N	N	ECTOPIC	N
29	ABD WASH/R FT	ECTOPIC	N	N	FT = ECTOPIC	N
24	L FT	ECTOPIC	N	N	FT = ECTOPIC	N
22	R FT	ECTOPIC	N	N	FT = ECTOPIC	Y (FT)
29	END BX/CURETTAGE/R FT	ECTOPIC	N	N	FT = POC	N
22	END BX/ R FT/L FT CYST	ECTOPIC	N	N	FT = PT CYST, ECTOPIC	N
25	FT	ECTOPIC	N	N	FT=Deciduosis, WR	Y(FT)
21	LEFT FT	ECTOPIC	N	N	FT=PT cyst	N
26	RFT/POC	ECTOPIC	N	N	FT=PT cyst	N
26	LFT	ECTOPIC	N	N	NONE	N
26	L FT/OVARY	ECTOPIC	Y(FT)	N	ECTOPIC	Y(FT)
30	EMBX/ L OV CYST	ENDOMETRIOSIS	N	N	ENDOMETRIOMA	N
27	BFT/PER BX	ENDOMETRIOSIS/STERILIZATION	Y (FT)	N	PER = ENDOMETRIOSIS; FT = PT CYST	Y
29	HYS/BFT	FAM HX GYN CANCER	N	N	FT=WR	Y(FT)
24	PER CYST	FERTILITY EVAL	N	N	PERITONEAL INCLUSION CYST	Y (PER)
24	R OV/OM/R FT	HX SEROUS BORDERLINE OV TUMOR	Y (OV)	N	OV = CALC; FT = WR	Y (FT,OV)
24	R FT- LIGATION/END BX	HYDROSALPINX	N	N	NONE	Y (FT SEG)
27	PER	L HYDROSALPINX	N	N	PER = MESOTHELIAL-LINED CALCIFIED NODULE WITH REACTIVE STROMA AND HEMOSIDERIN DEPOSITION	Y (PER)
23	L FT CYST/PLACENTA	L PT CYST	N	N	FT = MEOSHTLEIAL IC, DECIDUOSIS	Y (FT SEG)
25	L OV CYST	MATURE CYSTIC TERATOMA	N	N	OV = MATURE CYSTIC TERATOMA, IC	N
26	L FT/L OV CYST	OV CYST	N	N	OV = MATURE CYSTIC TERATOMA	Y (FT)
23	L OV CYST	OV CYST	N	N	OV = MATURE CYSTIC TERATOMA	N
21	R OV CYST	OV CYST	N	N	OV = MUCINOUS CYSTADENOMA	N
23	ROV BIOPSY	OV CYST	N	N	OV= LUTEAL CYST	Y (OV BX)
30	RSO	OV CYST	N	N	OV=MATURE TERATOMA, PHYS CYST	Y (FT)
24	R OV	OV CYST	N	N	OV=MUCINOUS CYSTADENOMA	N
24	R OVARY	OV CYST	N	OV SEROUS BORDERLINE	OV=TORSION, IC, calc	N
30	RSO	OV CYST/PELVIC PAIN	N	N	OV = MATURE CYSTIC TERATOMA	Y (FT)
28	BFT-LIGATION/R OV CYST	OV CYST/STERILIZATION	N	N	OV=Corpus luteum cyst	Y(FT)
22	R OV CYST/PER	OV CYST/SUSPECTED ENDOMETRIOSIS	N	N	OV = PHYS CYSTS; PER = ENDOMETRIOSIS	Y (OV CYST)
21	R+L OV CYST	OV MASS	N	N	BILATERAL TERATOMA	N
28	L OV CYST	OV TUMOR REMOVAL; RIGHT PELVIC PAIN	N	N	OV = MATURE CYSTIC TERATOMA	N
16	OVARIAN CYST	OVARIAN CYSTS	N	N	OV=HEMORRHAGIC CORPUS LUTEUM CYST	Y(OV)
28	RFT/ OV CYST	OVARIAN MASS	N	N	FT=Endometriosis,WR,PT cyst; OV=Mucinous cystadenoma, calcs	Y(FT)
27	RFT/OV	OVARIAN MASS	N	N	FT=PT cyst, calc, WR; OV=Endometriosis	Y(FT)
26	L OVARIAN CYST	OVARIAN MASS	N	N	SEROUS CYSTADENOMA	N
22	R OVARIAN CYST	OVARIAN MASS	N	N	TERATOMA	N
19	R OVARY CYST	OVARIAN MASS	N	N	TERATOMA	N
29	R OV CYST	OVARIAN MASS	N	N	TERATOMA; NO FT submitted	N
29	HYS/BFT	PELVIC PAIN	N	N	NONE; WR	N
28	HYS/BFT	PELVIC PAIN, OV MASS	N	N	FT=endometriosis, PT cyst, WR, calc	Y(FT)
26	C-D-S/EMBX	PELVIC PAIN/AUB	N	N	*PENDING EXPERT CONSULT* POST CUL-DE-SAC: ATYPICAL EPITHELIUM OF MULLERIAN ORIGIN; END: POLYP, ENDOCERVICAL POLYP	Y (BX)
23	PER/END BX	PELVIC PAIN/AUB	N	N	PER = ENDOMETRIOSIS	Y
29	FT, PERITONEUM	PELVIC PAIN/DYSMENORRHEA	N	N	PERITONEUM = ENDOMETRIOSIS; FT = PT CYST	Y
29	HYS/PELVIC SIDEWALL BX	PELVIC PAIN/ENDOMETRIOSIS	Y(FT)	N	FT=HYDROSALPINX, PT CYST; OV = PHYS CYST, BENIGN SIMPLE CYSTS	Y (FT)
27	HYS/BFT	PELVIC PAIN/HMB	N	N	FT = PT CYSTS	Y (FT)
30	HYS/BFT	PLACENTA ACCRETA	N	N	NONE	Y(FT)
8	LSO	PRECOCIOUS PUBERTY, L ADNEXAL MASS, ELEVATED LDH	N	N	OV = MATURE CYSTIC TERATOMA	Y (FT)
24	R OV CYST	R OV CYST	N	N	OV = LUTEAL CYST	Y (OV CYST)
28	R OV CYSTS	R OV CYSTS	N	N	OV=TERATOMA	N
24	EMBX/ R OV CYST	RLQ PAIN	N	N	ENDOMETRIOSIS(OV)	Y(OV)
28	BFT - LIGATION	STERILIZAITON	N	N	NONE	Y (FT SEG)
29	BFT	STERILIZATION	N	N	FT = ENDOMETRIOSIS.	Y
27	BFT-LIGATION	STERILIZATION	N	N	FT = FB GIANT CELL RXN, PSEUDOXANTHOMATOUS SALPINGIOSIS, PT CYST	Y
29	BFT	STERILIZATION	N	N	FT = PT CYST	Y (FT)
28	BFT	STERILIZATION	N	N	FT = PT CYST, CALC, WR	Y (FT)
27	BFT	STERILIZATION	N	N	FT = PT CYST, WR, MEONEPHRIC REMNANTS	Y
30	BFT	STERILIZATION	N	N	FT = WR, PT CYST	Y (FT)
30	BFT-LIGATION	STERILIZATION	N	N	FT = WR, PT CYST	Y (FT)
24	BFT	STERILIZATION	N	N	FT= WR	Y (FT)
26	BFT	STERILIZATION	N	N	FT= WR, PT CYSTS, CALC	Y (FT)
24	BFT	STERILIZATION	N	N	FT=Deciduosis	Y(FT)
26	BFT	STERILIZATION	N	N	FT=Deciduosis, WR	Y(FT)
26	BFT	STERILIZATION	N	N	FT=PT cyst, calc	Y(FT)
27	BFT	STERILIZATION	N	N	FT=PT cyst, WR	Y(FT)
24	BFT	STERILIZATION	N	N	FT=WR	Y(FT)
29	BFT	STERILIZATION	N	N	FT=WR	Y(FT)
30	BFT	STERILIZATION	N	N	FT=WR	Y(FT)
23	BFT	STERILIZATION	N	N	NONE	Y
23	BFT	STERILIZATION	N	N	NONE	Y (FT)
24	BFT	STERILIZATION	N	N	NONE	N
24	BFT	STERILIZATION	N	N	NONE	Y (FT)
24	BFT	STERILIZATION	N	N	NONE	Y (FT)
24	BFT	STERILIZATION	N	N	NONE	Y (FT)
25	BFT	STERILIZATION	N	N	NONE	Y(FT)
25	BFT	STERILIZATION	N	N	NONE	Y
25	BFT	STERILIZATION	N	N	NONE	Y (FT)
26	BFT	STERILIZATION	N	N	NONE	Y(FT)
26	BFT	STERILIZATION	N	N	NONE	Y (FT)
27	BFT	STERILIZATION	N	N	NONE	Y(FT)
27	BFT	STERILIZATION	N	N	NONE	Y (FT)
27	BFT	STERILIZATION	N	N	NONE	Y (FT)
28	BFT	STERILIZATION	N	N	NONE	Y(FT)
28	BFT	STERILIZATION	N	N	NONE	Y (FT)
28	BFT	STERILIZATION	N	N	NONE	Y(FT)
29	BFT	STERILIZATION	N	N	NONE	Y (FT)
29	BFT	STERILIZATION	N	N	NONE	Y (FT)
29	BFT	STERILIZATION	N	N	NONE	Y (FT)
26	BFT - LIGATION	STERILIZATION	N	N	NONE	Y (FT SEG)
27	BFT - LIGATION	STERILIZATION	N	N	NONE	Y(FT)
22	BFT-LIGATION	STERILIZATION	N	N	NONE	Y (FT SEGMENT)
25	BFT-LIGATION	STERILIZATION	N	N	NONE	Y (FT SEGMENTS)
25	BFT-LIGATION	STERILIZATION	N	N	NONE	Y (FT SEG)
27	BFT-LIGATION	STERILIZATION	N	N	NONE	Y(FT)
27	BFT-LIGATION	STERILIZATION	N	N	NONE	Y(FT)
27	BFT-LIGATION	STERILIZATION	N	N	NONE	Y
27	BFT-LIGATION	STERILIZATION	N	N	NONE	Y (FT SEG)
28	BFT-LIGATION	STERILIZATION	N	N	NONE	Y(FT)
28	BFT-LIGATION	STERILIZATION	N	N	NONE	Y
28	BFT-LIGATION	STERILIZATION	N	N	NONE	Y (FT SEG)
29	BFT-LIGATION	STERILIZATION	N	N	NONE	Y(FT)
29	BFT-LIGATION	STERILIZATION	N	N	NONE	Y
29	BFT-LIGATION	STERILIZATION	N	N	NONE	Y (FT)
29	BFT-LIGATION	STERILIZATION	N	N	NONE	Y (FT)
30	BFT-LIGATION	STERILIZATION	N	N	NONE	Y(FT)
30	BFT-LIGATION	STERILIZATION	N	N	NONE	Y (FT)
26	PLACENTA/BFT	STERILIZATION	N	N	NONE	N
27	RFT - LIGATION	STERILIZATION	N	N	NONE	Y(FT)
27	BFT	STERILIZATION	N	N	NONE, WR	Y(FT)
28	BFT	STERILIZATION	N	N	NONE, WR	Y(FT)
29	BFT	STERILIZATION	N	N	NONE, WR	Y(FT)
30	BFT	STERILIZATION	N	N	NONE, WR	Y(FT)
25	BFT	STERILIZATION	N	N	NONE; WR	Y (FT)
26	BFT - LIGATION	STERILIZATION	N	N	NONE; WR	Y(FT)
26	BFT	STERILIZATION	Y (FT)	N	FT = ENDOMETRIOSIS, FB GIANT CELL RXN	Y
26	BFT	STERILIZATION	Y(FT)	N	FT=WR	Y(FT)
28	BFT/PER	STERILIZATION, PELVIC PAIN	N	N	PER = ENDOMETRIOSIS; FT = PT CYST, WR	Y
25	BFT/ILEOCOLIC ANAST	STERILIZATION/DIVERTING ILEOSTOMY	N	N	FT = PT CYST	Y (FT)
25	BFT/ECC/LEEP	STERILIZATION/LEEP	N	N	CVX = HSIL INVOLVING ENDOCVX	Y
29	BFT, ECC, LEEP	STERILIZATION/LSIL	Y (FT)	N	FT = PT CYST	Y
29	BFT/L OVARY CYST	STERILIZATION/OVARIAN MASS	N	N	TERATOMA, WR	N
19	PARATUBAL CYST	TORSION/OVARIAN CYST	N	N	SEROUS CYSTADENOMA	N
25	END BX/L FT CYST	TUBAL FACTOR INFERTILITY	N	N	FT = PT CYST	Y
	Summary
	ES Prevalence	7/152	0.0460526
	OIC without ES	3/152	0.0197368
	ES of the FT	5/152	0.0328947
	ES + OIC without ES	10/152	0.0657895
	EM in patients with ES	2/10	0.2
	EM Prevalence	18/152	0.118421
	ES in Patients undergoing Sterilization	4/72	0.0555556
	WN Prevalence	31/152	0.203947
	PTC Prevalence	37/152	0.243421
	Patients without ES, WN, PTC	89/152	0.581699
	Patients Undergoing Sterilization without ES, WN, PTC	43/70	0.614286
	ES is highlighted in RED in the ES column
	Green indicates this observation was found by a second pathologist after an additional review.

## Sheet: FT 30 and under
Age	Specimen type	Indication	Endosalpingiosis Y/N	Cancer Y/N	Other findings	Entirely submitted Y/N
26	L FT/OVARY	ECTOPIC	Y(FT)	N	ECTOPIC	Y(FT)
29	HYS/PELVIC SIDEWALL BX	PELVIC PAIN/ENDOMETRIOSIS	Y(FT)	N	FT=HYDROSALPINX, PT CYST; OV = PHYS CYST, BENIGN SIMPLE CYSTS	Y (FT)
26	BFT	STERILIZATION	Y(FT)	N	FT=WR	Y(FT)
24	R OV/OM/R FT	HX SEROUS BORDERLINE OV TUMOR	Y (OV)	N	OV = CALC; FT = WR	Y (FT,OV)
27	BFT/PER BX	ENDOMETRIOSIS/STERILIZATION	Y (FT)	N	PER = ENDOMETRIOSIS; FT = PT CYST	Y
26	BFT	STERILIZATION	Y (FT)	N	FT = ENDOMETRIOSIS, FB GIANT CELL RXN	Y
29	BFT, ECC, LEEP	STERILIZATION/LSIL	Y (FT)	N	FT = PT CYST	Y
19	LFT	ABD PAIN	N	N	SALPINGITIS	Y(FT)
29	L FT CYST/R FT	ACUTE ABD PAIN	N	N	FT = PT CYST, ECTOPIC	Y
13	L OVARY CYST/L FT	ADNEXAL MASS	N	N	OV=MUCINOUS CYSTADENOMA	Y(FT)
30	HYS/BFT	AUB	N	N	FT = WR, PT CYSTS, CALC	Y (FT)
30	HYS/BFT/PERITONEUM	AUB	N	N	FT=ENDOMETRIOSIS,PT cyst,WR;PER=ENDOMETRIOSIS	Y(FT)
30	HYS/BFT	AUB	N	N	FT=PT cyst	N
28	HYS/BFT	AUB	N	N	FT=PT CYST, WALTHARD CELL REST	Y (FT)
29	HYS/BFT	AUB	N	N	FT=PT cyst, WR	Y(FT)
29	HYS/BFT	AUB	N	N	NONE	N
26	HYS/BFT	AUB	N	N	UT=LEIOMYOMATA, SEROSA=ENDOMETRIOSIS, FT=PT CYSTS	Y (FT)
27	HYS/BSO/PERITONEUM	AUB/PELVIC PAIN	N	N	CVX=HSIL;PER=calcs;OV=phys cyst	N
22	R OV CYST, L FT CYST	B/L DESMOID OV CYSTS	N		OV = MATURE CYSTIC TERATOMA; FT = PT CYST	Y
27	BFT/LEEP	CVX HSIL;STERILIZATION	N	N	FT=PT cyst, WR; CVX=HSIL	Y(FT)
25	BFT-LIGATION/PLACENTA	DELIVERY/STERILIZATION	N	N	NONE	Y(FT)
30	BFT, PLACENTA	DELIVERY/STERILIZATION	N	N	NONE	Y(FT)
26	BFT/PLACENTA	DELIVERY/STERILIZATION	N	N	NONE	Y(FT)
20	R FT	ECTOPIC	N	N	ECTOPIC	Y(FT)
21	R FT	ECTOPIC	N	N	ECTOPIC	N
29	R FT	ECTOPIC	N	N	ECTOPIC	Y(FT)
29	R OV CYST/LFT	ECTOPIC	N	N	ECTOPIC	N
29	ABD WASH/R FT	ECTOPIC	N	N	FT = ECTOPIC	N
24	L FT	ECTOPIC	N	N	FT = ECTOPIC	N
22	R FT	ECTOPIC	N	N	FT = ECTOPIC	Y (FT)
29	END BX/CURETTAGE/R FT	ECTOPIC	N	N	FT = POC	N
22	END BX/ R FT/L FT CYST	ECTOPIC	N	N	FT = PT CYST, ECTOPIC	N
25	FT	ECTOPIC	N	N	FT=Deciduosis, WR	Y(FT)
21	LEFT FT	ECTOPIC	N	N	FT=PT cyst	N
26	RFT/POC	ECTOPIC	N	N	FT=PT cyst	N
26	LFT	ECTOPIC	N	N	NONE	N
29	HYS/BFT	FAM HX GYN CANCER	N	N	FT=WR	Y(FT)
24	R FT- LIGATION/END BX	HYDROSALPINX	N	N	NONE	Y (FT SEG)
23	L FT CYST/PLACENTA	L PT CYST	N	N	FT = MEOSHTLEIAL IC, DECIDUOSIS	Y (FT SEG)
26	L FT/L OV CYST	OV CYST	N	N	OV = MATURE CYSTIC TERATOMA	Y (FT)
30	RSO	OV CYST	N	N	OV=MATURE TERATOMA, PHYS CYST	Y (FT)
30	RSO	OV CYST/PELVIC PAIN	N	N	OV = MATURE CYSTIC TERATOMA	Y (FT)
28	BFT-LIGATION/R OV CYST	OV CYST/STERILIZATION	N	N	OV=Corpus luteum cyst	Y(FT)
28	RFT/ OV CYST	OVARIAN MASS	N	N	FT=Endometriosis,WR,PT cyst; OV=Mucinous cystadenoma, calcs	Y(FT)
27	RFT/OV	OVARIAN MASS	N	N	FT=PT cyst, calc, WR; OV=Endometriosis	Y(FT)
29	HYS/BFT	PELVIC PAIN	N	N	NONE; WR	N
28	HYS/BFT	PELVIC PAIN, OV MASS	N	N	FT=endometriosis, PT cyst, WR, calc	Y(FT)
29	FT, PERITONEUM	PELVIC PAIN/DYSMENORRHEA	N	N	PERITONEUM = ENDOMETRIOSIS; FT = PT CYST	Y
27	HYS/BFT	PELVIC PAIN/HMB	N	N	FT = PT CYSTS	Y (FT)
30	HYS/BFT	PLACENTA ACCRETA	N	N	NONE	Y(FT)
8	LSO	PRECOCIOUS PUBERTY, L ADNEXAL MASS, ELEVATED LDH	N	N	OV = MATURE CYSTIC TERATOMA	Y (FT)
28	BFT - LIGATION	STERILIZAITON	N	N	NONE	Y (FT SEG)
29	BFT	STERILIZATION	N	N	FT = ENDOMETRIOSIS.	Y
27	BFT-LIGATION	STERILIZATION	N	N	FT = FB GIANT CELL RXN, PSEUDOXANTHOMATOUS SALPINGIOSIS, PT CYST	Y
29	BFT	STERILIZATION	N	N	FT = PT CYST	Y (FT)
28	BFT	STERILIZATION	N	N	FT = PT CYST, CALC, WR	Y (FT)
27	BFT	STERILIZATION	N	N	FT = PT CYST, WR, MEONEPHRIC REMNANTS	Y
30	BFT	STERILIZATION	N	N	FT = WR, PT CYST	Y (FT)
30	BFT-LIGATION	STERILIZATION	N	N	FT = WR, PT CYST	Y (FT)
24	BFT	STERILIZATION	N	N	FT= WR	Y (FT)
26	BFT	STERILIZATION	N	N	FT= WR, PT CYSTS, CALC	Y (FT)
24	BFT	STERILIZATION	N	N	FT=Deciduosis	Y(FT)
26	BFT	STERILIZATION	N	N	FT=Deciduosis, WR	Y(FT)
26	BFT	STERILIZATION	N	N	FT=PT cyst, calc	Y(FT)
27	BFT	STERILIZATION	N	N	FT=PT cyst, WR	Y(FT)
24	BFT	STERILIZATION	N	N	FT=WR	Y(FT)
29	BFT	STERILIZATION	N	N	FT=WR	Y(FT)
30	BFT	STERILIZATION	N	N	FT=WR	Y(FT)
23	BFT	STERILIZATION	N	N	NONE	Y
23	BFT	STERILIZATION	N	N	NONE	Y (FT)
24	BFT	STERILIZATION	N	N	NONE	N
24	BFT	STERILIZATION	N	N	NONE	Y (FT)
24	BFT	STERILIZATION	N	N	NONE	Y (FT)
24	BFT	STERILIZATION	N	N	NONE	Y (FT)
25	BFT	STERILIZATION	N	N	NONE	Y(FT)
25	BFT	STERILIZATION	N	N	NONE	Y
25	BFT	STERILIZATION	N	N	NONE	Y (FT)
26	BFT	STERILIZATION	N	N	NONE	Y(FT)
26	BFT	STERILIZATION	N	N	NONE	Y (FT)
27	BFT	STERILIZATION	N	N	NONE	Y(FT)
27	BFT	STERILIZATION	N	N	NONE	Y (FT)
27	BFT	STERILIZATION	N	N	NONE	Y (FT)
28	BFT	STERILIZATION	N	N	NONE	Y(FT)
28	BFT	STERILIZATION	N	N	NONE	Y (FT)
28	BFT	STERILIZATION	N	N	NONE	Y(FT)
29	BFT	STERILIZATION	N	N	NONE	Y (FT)
29	BFT	STERILIZATION	N	N	NONE	Y (FT)
29	BFT	STERILIZATION	N	N	NONE	Y (FT)
26	BFT - LIGATION	STERILIZATION	N	N	NONE	Y (FT SEG)
27	BFT - LIGATION	STERILIZATION	N	N	NONE	Y(FT)
22	BFT-LIGATION	STERILIZATION	N	N	NONE	Y (FT SEGMENT)
25	BFT-LIGATION	STERILIZATION	N	N	NONE	Y (FT SEGMENTS)
25	BFT-LIGATION	STERILIZATION	N	N	NONE	Y (FT SEG)
27	BFT-LIGATION	STERILIZATION	N	N	NONE	Y(FT)
27	BFT-LIGATION	STERILIZATION	N	N	NONE	Y(FT)
27	BFT-LIGATION	STERILIZATION	N	N	NONE	Y
27	BFT-LIGATION	STERILIZATION	N	N	NONE	Y (FT SEG)
28	BFT-LIGATION	STERILIZATION	N	N	NONE	Y(FT)
28	BFT-LIGATION	STERILIZATION	N	N	NONE	Y
28	BFT-LIGATION	STERILIZATION	N	N	NONE	Y (FT SEG)
29	BFT-LIGATION	STERILIZATION	N	N	NONE	Y(FT)
29	BFT-LIGATION	STERILIZATION	N	N	NONE	Y
29	BFT-LIGATION	STERILIZATION	N	N	NONE	Y (FT)
29	BFT-LIGATION	STERILIZATION	N	N	NONE	Y (FT)
30	BFT-LIGATION	STERILIZATION	N	N	NONE	Y(FT)
30	BFT-LIGATION	STERILIZATION	N	N	NONE	Y (FT)
26	PLACENTA/BFT	STERILIZATION	N	N	NONE	N
27	RFT - LIGATION	STERILIZATION	N	N	NONE	Y(FT)
27	BFT	STERILIZATION	N	N	NONE, WR	Y(FT)
28	BFT	STERILIZATION	N	N	NONE, WR	Y(FT)
29	BFT	STERILIZATION	N	N	NONE, WR	Y(FT)
30	BFT	STERILIZATION	N	N	NONE, WR	Y(FT)
25	BFT	STERILIZATION	N	N	NONE; WR	Y (FT)
26	BFT - LIGATION	STERILIZATION	N	N	NONE; WR	Y(FT)
28	BFT/PER	STERILIZATION, PELVIC PAIN	N	N	PER = ENDOMETRIOSIS; FT = PT CYST, WR	Y
25	BFT/ILEOCOLIC ANAST	STERILIZATION/DIVERTING ILEOSTOMY	N	N	FT = PT CYST	Y (FT)
25	BFT/ECC/LEEP	STERILIZATION/LEEP	N	N	CVX = HSIL INVOLVING ENDOCVX	Y
29	BFT/L OVARY CYST	STERILIZATION/OVARIAN MASS	N	N	TERATOMA, WR	N
	Summary
	Patients Undergoing Sterilization without ES, WN, PTC	43/70	0.614286
	ES of the FT	6/118	0.0508475
	WN of the FT	31/118	0.262712
	PTC of the FT	32/118	0.271186
	ES is highlighted in RED in the ES column
	Green indicates this observation was found by a second pathologist after an additional review.

## Sheet: 30 and under sterilization
Age	Specimen type	Indication	Endosalpingiosis Y/N	Cancer Y/N	Other findings	Entirely submitted Y/N
26	BFT	STERILIZATION	Y(FT)	N	FT=WR	Y(FT)
26	BFT	STERILIZATION	Y (FT)	N	FT = ENDOMETRIOSIS, FB GIANT CELL RXN	Y
29	BFT, ECC, LEEP	STERILIZATION/LSIL	Y (FT)	N	FT = PT CYST	Y
27	BFT/PER BX	ENDOMETRIOSIS/STERILIZATION	Y (FT)	N	PER = ENDOMETRIOSIS; FT = PT CYST	Y
23	BFT	STERILIZATION	N	N	NONE	Y
23	BFT	STERILIZATION	N	N	NONE	Y (FT)
24	BFT	STERILIZATION	N	N	FT=Deciduosis	Y(FT)
24	BFT	STERILIZATION	N	N	NONE	N
24	BFT	STERILIZATION	N	N	FT=WR	Y(FT)
24	BFT	STERILIZATION	N	N	NONE	Y (FT)
24	BFT	STERILIZATION	N	N	NONE	Y (FT)
24	BFT	STERILIZATION	N	N	NONE	Y (FT)
24	BFT	STERILIZATION	N	N	FT= WR	Y (FT)
25	BFT	STERILIZATION	N	N	NONE; WR	Y (FT)
25	BFT	STERILIZATION	N	N	NONE	Y(FT)
25	BFT	STERILIZATION	N	N	NONE	Y
25	BFT	STERILIZATION	N	N	NONE	Y (FT)
26	BFT	STERILIZATION	N	N	FT=PT cyst, calc	Y(FT)
26	BFT	STERILIZATION	N	N	FT=Deciduosis, WR	Y(FT)
26	BFT	STERILIZATION	N	N	NONE	Y(FT)
26	BFT	STERILIZATION	N	N	NONE	Y (FT)
26	BFT	STERILIZATION	N	N	FT= WR, PT CYSTS, CALC	Y (FT)
27	BFT	STERILIZATION	N	N	FT=PT cyst, WR	Y(FT)
27	BFT	STERILIZATION	N	N	NONE, WR	Y(FT)
27	BFT	STERILIZATION	N	N	NONE	Y(FT)
27	BFT	STERILIZATION	N	N	FT = PT CYST, WR, MEONEPHRIC REMNANTS	Y
27	BFT	STERILIZATION	N	N	NONE	Y (FT)
27	BFT	STERILIZATION	N	N	NONE	Y (FT)
28	BFT	STERILIZATION	N	N	NONE, WR	Y(FT)
28	BFT	STERILIZATION	N	N	NONE	Y(FT)
28	BFT	STERILIZATION	N	N	NONE	Y (FT)
28	BFT	STERILIZATION	N	N	NONE	Y(FT)
28	BFT	STERILIZATION	N	N	FT = PT CYST, CALC, WR	Y (FT)
29	BFT	STERILIZATION	N	N	FT=WR	Y(FT)
29	BFT	STERILIZATION	N	N	NONE, WR	Y(FT)
29	BFT	STERILIZATION	N	N	FT = ENDOMETRIOSIS.	Y
29	BFT	STERILIZATION	N	N	NONE	Y (FT)
29	BFT	STERILIZATION	N	N	NONE	Y (FT)
29	BFT	STERILIZATION	N	N	NONE	Y (FT)
29	BFT	STERILIZATION	N	N	FT = PT CYST	Y (FT)
30	BFT	STERILIZATION	N	N	FT=WR	Y(FT)
30	BFT	STERILIZATION	N	N	NONE, WR	Y(FT)
30	BFT	STERILIZATION	N	N	FT = WR, PT CYST	Y (FT)
26	BFT - LIGATION	STERILIZATION	N	N	NONE; WR	Y(FT)
26	BFT - LIGATION	STERILIZATION	N	N	NONE	Y (FT SEG)
27	BFT - LIGATION	STERILIZATION	N	N	NONE	Y(FT)
28	BFT - LIGATION	STERILIZAITON	N	N	NONE	Y (FT SEG)
22	BFT-LIGATION	STERILIZATION	N	N	NONE	Y (FT SEGMENT)
25	BFT-LIGATION	STERILIZATION	N	N	NONE	Y (FT SEGMENTS)
25	BFT-LIGATION	STERILIZATION	N	N	NONE	Y (FT SEG)
27	BFT-LIGATION	STERILIZATION	N	N	NONE	Y(FT)
27	BFT-LIGATION	STERILIZATION	N	N	NONE	Y(FT)
27	BFT-LIGATION	STERILIZATION	N	N	FT = FB GIANT CELL RXN, PSEUDOXANTHOMATOUS SALPINGIOSIS, PT CYST	Y
27	BFT-LIGATION	STERILIZATION	N	N	NONE	Y
27	BFT-LIGATION	STERILIZATION	N	N	NONE	Y (FT SEG)
28	BFT-LIGATION	STERILIZATION	N	N	NONE	Y(FT)
28	BFT-LIGATION	STERILIZATION	N	N	NONE	Y
28	BFT-LIGATION	STERILIZATION	N	N	NONE	Y (FT SEG)
29	BFT-LIGATION	STERILIZATION	N	N	NONE	Y(FT)
29	BFT-LIGATION	STERILIZATION	N	N	NONE	Y
29	BFT-LIGATION	STERILIZATION	N	N	NONE	Y (FT)
29	BFT-LIGATION	STERILIZATION	N	N	NONE	Y (FT)
30	BFT-LIGATION	STERILIZATION	N	N	NONE	Y(FT)
30	BFT-LIGATION	STERILIZATION	N	N	NONE	Y (FT)
30	BFT-LIGATION	STERILIZATION	N	N	FT = WR, PT CYST	Y (FT)
25	BFT-LIGATION/PLACENTA	DELIVERY/STERILIZATION	N	N	NONE	Y(FT)
28	BFT-LIGATION/R OV CYST	OV CYST/STERILIZATION	N	N	OV=Corpus luteum cyst	Y(FT)
30	BFT, PLACENTA	DELIVERY/STERILIZATION	N	N	NONE	Y(FT)
25	BFT/ECC/LEEP	STERILIZATION/LEEP	N	N	CVX = HSIL INVOLVING ENDOCVX	Y
25	BFT/ILEOCOLIC ANAST	STERILIZATION/DIVERTING ILEOSTOMY	N	N	FT = PT CYST	Y (FT)
29	BFT/L OVARY CYST	STERILIZATION/OVARIAN MASS	N	N	TERATOMA, WR	N
27	BFT/LEEP	CVX HSIL;STERILIZATION	N	N	FT=PT cyst, WR; CVX=HSIL	Y(FT)
28	BFT/PER	STERILIZATION, PELVIC PAIN	N	N	PER = ENDOMETRIOSIS; FT = PT CYST, WR	Y
26	BFT/PLACENTA	DELIVERY/STERILIZATION	N	N	NONE	Y(FT)
26	PLACENTA/BFT	STERILIZATION	N	N	NONE	N
27	RFT - LIGATION	STERILIZATION	N	N	NONE	Y(FT)
	Summary
	ES Prevalence	4/76	0.0526316
	ES is highlighted in RED in the ES column
	Green indicates this observation was found by a second pathologist after an additional review.

## Sheet: 31 and older
Age	Specimen type	Indication	Endosalpingiosis Y/N	Cancer Y/N	Other findings	Entirely submitted Y/N
40	HYS/BFT	ABNL PAP/FIBROID	Y(Serosa), FT	N	CVX=HSIL	N
47	HYS/BFT/PERITONEUM	PROLAPSE	Y(Peritoneal)	N	FT=PT cyst; PER=calcs	Y(FT)
63	TAH/BSO	CAH	Y(OV)	Y - endometrioid	FT=PT cyst, WR, OV = IC	Y(FT,OV)
32	HYS/LFT/L OV CYST	PELVIC MASS	Y(OV)	N	FT=PT cyst, WR	Y(FT)
32	ROV/PERITONEUM	PELVIC PAIN	Y(OV)	N	OV=phys cyst	Y(FT)
47	TAH/BSO	PROPHYLAXIS	Y(OV)	N	FT=WR,PT cyst; OV=IC,phys cyst,calc,endometriosis	Y(FT,OV)
54	HYS/BSO	UTERINE CANCER	Y(OV)	Y - endometrioid	FT= PT cyst, WR; ovary = IC	Y(FT)
47	HYS/BFT	AUB	Y(FT,Serosa)	N	FT=PT cyst, WR	Y(FT)
70	BSO/PERITONEUM	OVARIAN MASS	Y(FT,OV,Peritoneal)	N	OV=SEROUS CYSTADENOFIBROMA, WR; FT=PT cyst, calc	N
62	TAH/BSO	ENDOMETRIAL CANCER	Y(FT,OV)	Y- Endometrioid	NONE; FT= PT cyst, WR; OV = IC	Y(FT)
55	TAH/BSO	OVARIAN MASS	Y(FT,OV)	N	FT=p53 sig, WR; OV=serous cystadenoma, IC, serosa=calc	N
38	HYS/BFT	AUB	Y(FT, SEROSA)	N	FT=PT cyst,WR	Y(FT)
33	HYS/BFT	AUB	Y(FT)	N	NONE	N
38	HYS/BFT/L OVARY	AUB	Y(FT)	N	FT=WR,PT cyst,calc; OV=IC,phys cyst	Y(FT)
39	HYS/BFT	AUB	Y(FT)	N	FT=WR	Y(FT)
40	HYS/BFT/R OVARY	AUB	Y(FT)	N	OV=endometriosis	Y(FT)
40	HYS/BFT	AUB	Y(FT)	N	FT=PT cyst, meso remnant, WR	Y(FT)
40	HYS/BFT	AUB	Y(FT)	N	NONE, WR	Y(FT)
41	HYS/BFT	AUB	Y(FT)	N	FT=WR, PT cyst	Y(FT)
42	TAH/BSO	AUB	Y(FT)	N	NONE	Y(FT)
44	HYS/BFT	AUB	Y(FT)	N	FT=WR, PT cyst, endometriosis	Y(FT)
48	HYS/BFT	AUB	Y(FT)	N	FT=endometriosis, PT cyst, WR	N
51	HYS/BFT	AUB	Y(FT)	N	FT=LIPOMA	Y(FT)
33	HYS/BFT	AUB, EM POLYP	Y(FT)	N	FT=WR,PT cyst	Y(FT)
42	HYS/BFT	AUB/FIBROID	Y(FT)	N	FT=PT cyst	N
43	HYS/BFT	AUB/PAIN	Y(FT)	N	FT=PT cyst, WR	Y(FT)
39	HYS/L FT	AUB/PAIN/ENDOMETRIOSIS	Y(FT)	N	NONE	Y(FT)
52	LSO/SIGMOIDECTOMY	DIVERTICULITIS	Y(FT)	N	FT = PHYS CYST, IC; SIGMOID = DIVERTICULITIS	Y (FT, OV)
36	BFT/EMC	ENDOMETRIAL CANCER/BRCA	Y(FT)	Y- Endometrioid	FT=calcs, WR; Same pt as S16-11538	Y(FT)
69	TAH/BSO	FIBROID, AUB	Y(FT)	N	FT=PT cyst, WR; OV=IC	Y(FT)
44	HYS/BFT	FIBROID/AUB	Y(FT)	N	FT=PT cyst, WR	Y(FT)
44	HYS/BFT/R OV	FIBROID/LYNCH SYNDROME	Y(FT)	N	FT=PT cyst	Y(FT)
36	LFT-segment, EMBX	INFERTILITY	Y(FT)	Y - ENDOMETRIOID	FT=calcs	Y(FT)
38	RFT	INFERTILITY	Y(FT)	N	FT=PT cyst	Y(FT)
42	HYS/BFT/L OVARY	OVARIAN MASS	Y(FT)	N	FT=PT cyst; OV=serous cystadenoma	Y(FT)
33	BFT - LIGATION	STERILIZATION	Y(FT)	N	NONE; WR	Y(FT)
37	BFT	STERILIZATION	Y(FT)	N	FT=PT cyst	Y(FT)
47	HYS/BSO	ENDOMETRIOSIS	Y (UT SEROSA, FT, OVs)	N	UT = LEIOMYOMA; FT = HYDROSALPINX; OV = ADRENAL REST, CORPUS LUTEAL CYST	Y (OV, FT)
36	HYS	AUB	Y (UT SEROSA)	N	UT = LEIOMYOMATA	Y
34	HYS	PELVIC PAIN	Y (UT SEROSA)	N	UT SEROSA = ADHESIONS	N
79	HYS/BFT	UTEROVAGINAL PROLAPSE	Y (UT SEROSA)	N	FT = WR; END; DISORDERED PROLIF	Y (FT)
70	HYS/BSO/LN	ENDOMETRIAL CANCER	Y (R OV)	Y (ENDOMETRIOID ADCA)	UT = ADENOMYOSIS, LEIOMYOMA; FT = PT CYST	Y (FT, OV)
60	BFT, UT POLYP	END POLYP, HYDOSALPINX	Y (R FT)	N	FT = HYDROSALPINX; UT = END POLYP	Y
56	HYS/BSO/PARACOLIC GUTTER/OM/LN/PER	ACUTE RLQ PAIN	Y (PER, UT SEROSA, OM)	Y (SEROUS BORDERLINE TUMOR)	UT = END POLYP; PER = TUMOR IMPLANT	N
31	ADHESIONS/L FT	PELVIC PAIN	Y (OV?)	N	FT = PT CYST	Y (FT)
55	LSO/R OV	R ADNEXAL MASS	Y (OV, FT)	N	OV = TORSION	Y (FT)
38	BSO		Y (OV, CUL-DE-SAC, FT)	N	OV= SEROUS CYSTADENOMA, FUNCTIONAL CYSTS, LUTEAL CYST	Y (FT, OV)
40	L FT	ECTOPIC	Y (OV)	N	FT = ECTOPIC; OV = CALC	N
48	R OV	PELVIC PAIN/PERINEAL PAIN	Y (OV)	N	OV = PROMINENT CORPORA ALBICANTIA	Y (FT, OV)
40	R SO/OM/MESENTERY/DIAPHRAGM/L OV/PARACOLIC GUTTER	R ADENEXAL MASS/ ATYPICAL SEROUS CELLS ON PELVIC WASH	Y (OV)	Y (SEROUS BORDERLINE TUMOR)	FT = ADEHSIONS	Y (FT)
82	HYS/BSO/OM/LN	ENDOMETRIAL ADCA ON BX	Y (L OV)	Y (ENDOMETRIAL ADCA, UT)	UT = ADEOMYOSIS; MESO-OVARIAN/PT TISSUE: LEIOMYOMA; FT = WR, PT CYSTS
40	HYS/BFT	AUB	Y (FTs)	N	UT = ENDOMETRIOSIS, ADENOMYOSIS	Y (FT)
64	HYS/BSO/OM/PER/SMALL BOWEL	SUSPECTED SEROUS CARCINOMA/OV MASS	Y (FT?)	Y (SEROUS CARCINOMA - *FT, OV, UTERINE SEROSA)	PER, SMALL BOWEL, OM = MET SEROUS CA; FT = STIC, PT CYST, WR	Y (FT, OV)
52	BO/L FT	B/L OV CYSTS	Y (FT,OV)	N	FT = PT CYST; OV = SEROUS CYSTADENOFIBROMA, BENIGN SEROUS CYSTADENOMA, PHYS CYSTS, BENIGN SIMPLE CYST	Y (FT)
37	L OV/BFT	ACUTE LLQ PAIN	Y (FT)	N	OV = MUCINOUS CYSTADENOFIBROMA; FT = PT CYST	Y (FT)
70	HYS/BSO/LN	ATYPICAL COMPLEX HYPERPLASIA	Y (FT)	N	UT = EIN/ATYPICAL ENDOMETRIAL HYPERPLASIA; LEIOMYOMATA; FT = PT CYST, WR; OV = IC	Y (FT, ENDOMETRIUM)
44	HYS/BFT	AUB	Y (FT)	N	FT=PT CYSTS, WR	Y (FT)
46	HYS/BFT	AUB	Y (FT)	N	UT = LEIOMYOMA; FT = PT CYSTS	Y (FT)
47	HYS/BFT	AUB	Y (FT)	N	UT=LEIOMYOMATA, SEROSA = SIMPLE CYSTS, FT = PT CYSTS	Y (FT)
48	HYS/BFT	AUB	Y (FT)	N	UT= LEIOMYOMATA, ADENOMOSIS; FT = PT CYST	Y (FT)
44	HYS/BFT/R OV	AUB, COMPLEX OV MASS	Y (FT)	N	FT = PT CYSTS; OV = PHYS CYST	Y
41	HYS/BFT	AUB, FIBROID	Y (FT)	N	FT=PT CYSTS, UT=LEIOMYOMATA, WR	Y (FT)
38	HYS/BFT	AUB, FIBROIDS	Y (FT)	N	FT = PYOSALPINX, CALC, WR; UT = LEIOMYOMATA, ADENOMYOSIS, CERVICITIS	Y (FT)
48	HYS/BSO	AUB, OV DERMOIDS	Y (FT)	N	FT=PT CYSTS, UT=ENDOMETRIAL POLYPS, LEIOMYOMA, OV=MATURE CYSTIC TERATOMAS, WR	Y (FT, OV)
48	HYS/BFT	AUB, STRESS INCON	Y (FT)	N	FT = PT CYSTS; UT = LEIOMYOMATA, ADENOMYOSIS	Y
31	HYS/BFT	AUB/DYSMENORRHEA	Y (FT)	N	FT = PT CYST; UT SEROSA = ADHESIONS	Y
38	HYS/BFT	AUB/DYSMENORRHEA	Y (FT)	N	UT = LEIOMYOMATA, END POLYP; FT = HYDROSALPINX/HEMATOSALPINX, WR	Y (FT)
37	UT/BFT	AUB/FIBROIDS	Y (FT)	N	UT = END HYPERPLASIA W/O ATYPIA, FB GIANT CELLS, LEIOMYOMA; FT = WR	Y (FT)
51	HYS/BFT	AUB/FIBROIDS	Y (FT)	N	UT = LEIOMYOMATA; FT = WR, PT CYST	Y (FT)
34	HYS/BFT	AUB/HX HSIL	Y (FT)	N	UT = HSIL WITH ENDOCVX INVOLV; FT = PT CYST	Y (FT)
41	HYS/RSO	AUB/PELVIC PAIN	Y (FT)	N	FT = PT CYST; OV = PHYS CYST	Y (FT)
51	HYS/BSO/LN	COMPLEX ATYPICAL HYPERPLASIA	Y (FT)	Y (ENDOMETRIOID ADCA)	END: DISORDERED PROLIF, EIN; FT = PT CYST, WR; OV = IC, PHYS CYST, SEROUS CYSTADENOMA	Y (FT)
34	HYS/BFT	FIBROIDS	Y (FT)	N	UT = LEIOMYOMATA, ADENOMYOSIS	Y (FT)
35	BFT	INFERTILITY	Y (FT)	N	FT = WR, FIBROSIS, HYDROSALPINX, PT CYST, CALC	Y (FT)
35	BFT	INFERTILITY	Y (FT)	N	FT = ENDOMETRIOSIS, CALC, WR, CHRONIC INFLAM, FIBROSIS, HYDROSALPINX	Y
56	HYS/BFT	IRREG POSTMEN BLEEDING/UTERINE PROLAPSE	Y (FT)	N	END: POLYP; UT = ADENOMYOSIS, LEIOMYOMATA, SEROSAL ADHESIONS	Y (FT)
49	HY/BFT	LEIOMYOMATA	Y (FT)	N	FT = PT CYST; UT = TUBAL MET, TUNNEL CLUSTERS, CHRONIC INFLAM, LEIOMYOMATA, ADENOMYOSIS	Y (FT)
69	HYS/BSO/CECAL SEROSA/ILEO LESION/OM	LOW GRADE ADENOSARCOMA ON BX	Y (FT)	Y (LOW GRADE ADENOSARCOMA, ENDOMETRIUM)	FT = PT CYSTS; OV = MESOTHELIAL IC, CALC, CORPORA ALBICANTIA, LEYDIG CELL NODULE; MES-OVARY: MESONEPHRIC CYST; UT = ENDOMETRIAL POLYP, LEIOMYOMATA	Y (FT)
40	HYS/BFT	LSIL/FIBROID	Y (FT)	N	UT = LSIL, FOLLCULAR CERVICITIS, SEROSAL ENDOMETRIOSIS, END POLYP, LEIOMYOMA; FT= PT CYSTS, WR	Y (FT)
43	HYS/BFT	MENORRHAGIA	Y (FT)	N	UT = LEIOMYOMATA	Y (FT)
35	HYS/BFT/ L OV	OV CYSTS/PELVIC PAIN	Y (FT)	N	OV = PHYS CYSTS; FT = PT CYST; UT = LEIOMYOMA, ADHESIONS	Y (FT)
36	HYS/BFT	POSTPARTUM HEMORRHAGE	Y (FT)	N	UT = LEIOMYOMA	Y (FT)
48	R SO/END AND ENDCVX CURETTAGE	R OV CYST, PMP BLEEDING	Y (FT)	N	OV = SEROUS CYSTADENOMA; FT = WR, PT CYST	Y (FT)
50	BFT	RECTOCELE	Y (FT)	N	FT = PT CYST	Y
33	BFT-LIGATION	STERILIZATION	Y (FT)	N	FT = WR, PT CYSTS	Y
72	BSO	L OV CYST	Y (BFT, BOV)	N	FT = PT CYST, WR; OV = IC, WR, SEROUS CYSTADENOMA	Y (FT, OV)
48	HYS/R OVARY	ADNEXAL MASS	Y(OV)	N	NONE; OV = calc	N; NOTE: no FT found
49	HYS/BFT/L OVARY	AUB	Y(OV)	N	FT=endometriosis,PT cyst, WR; SEROSA=endometriosis; OV=serous cystadenoma, phys cyst	Y(FT)
44	R OVARY/FT	TORSION	Y(OV)	N	NONE; OV=IC	N
44	HYS/BFT	AUB	Y(FT)	N	FT=PT cyst	Y(FT)
43	HYS/BFT	AUB/FIBROID	Y(FT)	N	FT=PT cyst, calcs	Y(FT)
31	LFT	ECTOPIC	Y(FT)	N	NONE, FT = calc	Y(FT)
35	LFT	ECTOPIC	Y(FT)	N	NONE; FT = calc	Y (FT)
42	R FT/ UTERINE CONTENTS	INFERTILITY	Y(FT)	N	FT=PT cyst, WR	Y(FT)
32	BFT - LIGATION	STERILIZATION	Y(FT)	N	NONE	Y(FT)
36	BFT - LIGATION	STERILIZATION	Y(FT)	N	NONE	Y(FT)
37	BFT	STERILIZATION	Y(FT)	N	FT=PT cyst	Y(FT)
75	TAH/BSO	SEROUS CARCINOMA	Y (peritoneum)	Y-SEROUS	FT=STIC; OV=SEROUS CYSTADENOFIBROMA, IC, WR	Y(FT,OV)
34	RSO	PELVIC PAIN, OV MASS	Y (OV)	N	OV=phys cyst, calc, IC	N
36	HYS/BFT	AUB	Y (FT)	N	NONE; FT = calc	Y(FT)
45	TAH/BSO	DYSMENORRHEA	Y (FT)	N	OV=phys cyst; WR	N
42	HYS/BFT	ENDOMETRIOSIS, AUB	Y (FT)	N	FT=ENDOMETRIOSIS, PT CYSTS, UT=ENDOMETRIOSIS, ADENOMYOMA, LEIOMYOMATA	Y (FT)
33	BFT-LIGATION	STERILIZATION	Y (FT)	N	NONE	Y(FT)
64	HYS/BFT	"VAG BULGE"/Hx BREAST CA	N	N	NONE, WR	Y(FT)
32	RSO, PER	ABD PAIN	N	N	OV = PHYS CYSTS; FT = PT CYST; PER = ENDOMETRIOIS	Y (FT)
33	BFT	ABD PAIN	N	N	FT=PT cyst; WR	Y(FT)
38	HYS/BFT	ABD PAIN	N	N	FT=PT cyst,WR,meso remnant	Y(FT)
39	TAH/BSO	ABD PAIN	N	N	FT, Serosa, OV = Endometriosis	Y(FT,OV)
40	RFT/OV	ABD PAIN	N	N	FT=PT cyst, adenomatoid tumor; OV=phys cyst	Y(FT)
69	TAH/BSO	ABD PAIN/ ADNEXAL MASS	N	Y-ENDOMETRIOID(OV ORIGIN)	FT=p53 sig, WR	N
33	R SO	ACUTE ABD PAIN	N	N	OV = ENDOMETRIOMA, PHYS CYST, ADRENAL CORTICAL REST; FT = PT CYST, WR	Y
44	BSO	ADNEXAL CYST; FLD COLLECTION IN PELVIS	N	N	OV = HEMORRHAGIC CYSTS; FT = NO TISSUE SUBMITTED	N
45	HYS/LSO	ADNEXAL MASS	N	N	OV= PHYS CYSTS, NECROSIS, ACUTE INFLAM, ASCESS; FT = SALPINGITIS, SEROSITIS; UT = LEIOMYOMATA	Y (FT)
61	HYS/BFT/BSO/PELVIC MASS	ADNEXAL MASS	N	N	FT = BENIGN SEROUS CYSTADENOMA, REACTIVE EPITHELIAL CHANGES, EDEMA, VASCULAR CONGESTION; OV = IC	N
37	HYS/BFT	AMENORRHEA	N	N	FT = WR, PT CYST; CVX = HSIL; UT = ADENOMYOSIS	Y (CVX, FT)
77	HYS/BSO/PELVIC LN	ATYPICAL COMPLEX HYPERPLASIA	N	Y (ENDOMETRIOID ADCA)	UT = EIN, ADENOMYOSIS, LEIOMYOMATA, SEROSAL ADEHSIONS; OV = IC, ADHESIONS; FT = SALPINGITIS ISTHMICA NODOSA, HYDROSALPINX, ADEHSIONS, ENDOMETRIOSIS, WR	Y (FT)
31	HYS/BFT	AUB	N	N	FT=PT cyst, WR	Y(FT)
32	HYS/BFT	AUB	N	N	NONE	Y(FT)
32	HYS/BFT/R OV	AUB	N	N	FT=PT cyst; OV=phys cyst, WR	Y(FT)
32	HYS/BFT	AUB	N	N	NONE	Y (FT)
34	HYS/BFT	AUB	N	N	FT=PT cyst,WR	N
34	HYS/BFT	AUB	N	N	FT= PT CYST, UT=ADENOMYOSIS	Y (FT)
34	HYS/BFT	AUB	N	N	NONE; WR	Y(FT)
34	HYS/BFT	AUB	N	N	NONE	Y (FT)
34	HYS	AUB	N	N	CVX = HSIL; UT = LEIOMYOMATA	Y (CERVIX)
34	HYS/BFT	AUB	N	N	FT = PT CYSTS	Y (FT)
34	HYS/BFT	AUB	N	N	FT = PT CYSTS	Y (FT)
35	HYS/BFT	AUB	N	N	FT=WR, mesothelial cyst	Y(FT)
35	HYS/BFT	AUB	N	N	FT=fibrosis, endometriosis	N
35	HYS/BFT	AUB	N	N	FT=PT cyst, WR	N
35	HYS/BFT	AUB	N	N	FT=PT cyst, WR	Y(FT)
35	HYS/BFT	AUB	N	N	FT=WR,meso remnant	Y(FT)
35	HYS/BFT	AUB	N	N	FT=WR, PT cyst	Y(FT)
35	HYS/BFT	AUB	N	N	FT=meso remnant	Y(FT)
35	HYS/BFT	AUB	N	N	FT=PT cyst, WR	Y(FT)
35	HYS/BFT	AUB	N	N	FT=PT cyst, WR	Y(FT)
35	HYS/BFT	AUB	N	N	UT = LEIOMYOMATA	Y (FT)
35	HYS/BFT	AUB	N	N	FT = ENDOMETRIOSIS, WR; UT = ADENOMYOSIS, LEIOMYOMA	Y (FT)
35	HYS/BFT	AUB	N	N	NONE	Y (FT)
36	HYS/BFT	AUB	N	N	NONE	Y(FT)
36	HYS/BFT	AUB	N	N	FT=PT cyst, WR	Y(FT)
36	HYS/BFT	AUB	N	N	NONE	Y(FT)
36	HYS/BFT	AUB	N	N	NONE	Y (FT)
36	HYS/BFT	AUB	N	N	FT = PT CYST; UT = LEIOMYOMATA	Y (FT)
37	HYS/BFT	AUB	N	N	NONE	Y(FT)
37	HYS/BFT	AUB	N	N	FT=PT cyst, WR	Y(FT)
37	HYS/ R FT	AUB	N	N	FT=PT cyst	Y(FT)
38	HYS/L FT	AUB	N	N	NONE; WR	Y (FT)
38	HYS/ R FT	AUB	N	N	NONE	Y(FT)
38	HYS/BFT	AUB	N	N	FT=PT cyst, WR	Y(FT)
38	HYS/BFT	AUB	N	N	FT = PT CYSTS; UT = LEIOMYOMATA	Y(FT)
39	HYS/ L FT	AUB	N	N	FT=PT cyst	Y(FT)
39	TAH/BSO	AUB	N	N	OV=phys cyst, calc; FT = WR	Y(FT)
39	HYS	AUB	N	N	FT = PT CYST	Y (FT)
40	HYS/BFT	AUB	N	N	FT=PT CYST	Y (FT)
40	HYS/BSO	AUB	N	N	FT=PT CYST	Y (FT)
41	HYS/BFT	AUB	N	N	FT=PT cyst	Y(FT)
41	HYS/BFT	AUB	N	N	NONE; WR	N
41	HYS/BFT	AUB	N	N	FT=P53 SIGNATURE,PT cyst	Y(FT)
41	HYS/BFT	AUB	N	N	NONE; WR	Y(FT)
41	HYS	AUB	N	N	UT = LEIOMYOMATA WITH HETEROTOPIC OSSIFICATION, ADENOMYOSIS	N
42	HYS/BFT	AUB	N	N	FT=PT CYST, UT=ADENOMYOSIS, LEIOMYOMATA, WR	Y (FT)
42	HYS/BFT	AUB	N	N	FT=PT cyst, WR	Y(FT)
42	HYS/BFT	AUB	N	N	NONE; PT cyst, WR	Y(FT)
43	HYS/BFT	AUB	N	N	UT = SEROSAL MESOTHELIAL CYST; FT = PT CYST	Y (FT)
44	HYS/BFT	AUB	N	N	ENDOMETRIOSIS(FT,SEROSA)	N
44	HYS/BFT	AUB	N	N	FT=PT cyst, WR	N
44	HYS/BFT/L OVARY	AUB	N	N	FT,OV=ENDOMETRIOSIS	Y(FT,OV)
44	HYS/BFT/R OV CYST	AUB	N	N	NONE	Y(FT,OV)
45	HYS/BFT	AUB	N	N	FT=PT cyst,WR	Y(FT)
45	HYS/BFT	AUB	N	N	FT=PT cyst, WR	Y(FT)
45	HYS/BFT	AUB	N	N	FT=PT cyst, WR	Y(FT)
45	HYS/BFT	AUB	N	N	FT = PT CYST; UT = LEIOMYOMATA	N
46	HYS/BFT	AUB	N	N	NONE	N
46	HYS/BFT	AUB	N	N	NONE	N
46	HYS/BFT	AUB	N	N	FT=PT cyst, WR	Y(FT)
46	HYS/BFT	AUB	N	N	NONE	Y(FT)
46	HYS	AUB	N	N	UT = LEIOMYOMA	N
46	HYS/BFT	AUB	N	N	UT = ADENOMYOSIS, LEIOMYOMATA	Y (FT)
47	HYS/BFT	AUB	N	N	FT=WR	Y(FT)
47	HYS/BFT	AUB	N	N	NONE	Y(FT)
47	HYS	AUB	N	N	NONE; NO FT SUBMITTED	N
49	HYS/BFT	AUB	N	N	FT=WR,PT cyst	Y(FT)
49	HYS/BFT	AUB	N	N	FT=PT cyst	Y(FT)
49	HYS/BSO	AUB	N	N	UT = ADENOMYOSIS, LEIOMYOMATA; FT = PT YCST; OV = BRENNER TUMOR, SEROUS CYSTADENOMA, CALC, PHYS CYST, CALC	Y (FT, OV)
50	HYS/BST	AUB	N	N	UT=LEIOMYOMA, ADENOMYOSIS, FT=PT CYSTS, HYDROSALPINX, SALPINGITIS, endometriosis	Y (FT)
50	HYS/BFT/R OV	AUB	N	N	OV=phys cyst	Y(FT)
51	HYS/BFT	AUB	N	N	NONE	Y(FT)
53	HYS/BFT	AUB	N	N	NONE; WR	Y(FT)
54	HYS/BFT	AUB	N	N	FT = SEROUS ADENOFIBROMA, PT CYST; UT: END ATYPICAL PAPILLARY METAPLASIA, ADENOMYOSIS, LEIOMYOMATA	Y (FT)
64	TAH/BSO	AUB	N	N	FT=PT cyst, ECTOPIC ADRENAL, WR; OV=IC	Y(FT)
79	TAH/BSO	AUB	N	N	FT=P53 SIGNATURE,PT cyst, WR	Y(FT,OV)
50	HYS/BFT/L OV CYST	AUB, ADENOMYOSIS	N	N	UT = LEIOMYOMA, ADENOMYOSIS; UT SEROSA = ENDOMETRIOSIS, FT =CHRONIC SALPINGITIS, ENDOMETRIOSIS, ADHESIONS; OV = PHYS CYST	N
31	HYS/BFT	AUB, CERVICAL DYSPLASIA	N	N	FT=PT cyst,calcs,meso remnant	Y(FT)
32	HYS/BFT	AUB, CERVICAL DYSPLASIA	N	N	FT=PT CYST	Y(FT)
49	HYS/BFT	AUB, FIBROID	N	N	NONE	Y (FT)
39	HYS/BFT	AUB, FIBROIDS	N	N	FT=PT CYST, WR	Y (FT)
40	HYS/BFT	AUB, FIBROIDS	N	N	NONE	Y (FT)
45	HYS/RFT/R OV	AUB, R OV MASS	N	N	OV=TERATOMA	Y(FT)
56	HYS/BSO	AUB, THICKENED END STRIPE	N	N	FT = PT CYST; END = DISORDERED PROLIFERATIVE, SIMPLE HYPERPLASIA; UT = ADENOMYOSIS	Y (FT,OV)
44	HYS/BSO	AUB/ EMBX HYPERPLASIA	N	N	UT = ADENOMYOSIS; END: SIMPLE HYPERPLASIA; OV = NO TISSUE IDENTIFIED	Y (FT)
38	HYS/BFT	AUB/ IRON DEF ANEMIA	N	N	UT = LEIOMYOMA; FT= PT CYST	Y (FT)
46	HYS/BFT	AUB/ADENOMYOSIS	N	N	FT = PT CYST; UT = ADENOMYOSIS	Y (FT)
35	HYS/BFT SEG	AUB/ANEMIA	N	N	UT = END POLYP	Y (FT SEG)
33	HYS	AUB/ANEMIA/FIBROIDS	N	N	UT=LEIOMYOMATA	N
40	HYS	AUB/DYSMENORRHEA	N	N	UT = ADENOMYOSIS, LEIOMYOMATA	N
50	HYS/LO	AUB/DYSMENORRHEA/PELVIC PAIN	N	N	UT = LEIOMYOMA; OV = PHYS CYST	N
45	HYS/BSO/LN	AUB/EIN ON EMBX	N	N	END: EIN/ATYPICAL END HYPERPLASIA; FT = WR, PT CYST, SEROUS ADENOFIBROMA; OV = PHYS CYSTS	Y (FT, END)
43	HYS	AUB/FIBROID	N	N	UT = ADENOMYOSIS, LEIOMYOMA	N
44	HYS/BFT	AUB/FIBROID	N	N	UT = LEIOMYOMATA; FT = PT CYSTS, WR	Y (FT)
50	BFT/MYOMA	AUB/FIBROID	N	N	NONE, WR	Y(FT)
43	HYS/BFT	AUB/FIBROID	N	N	FT=PT cyst, WR	N
38	HYS/BFT/R OVARY	AUB/FIBROID/ENDOMETRIOSIS	N	N	ENDOMETRIOSIS, FT = adenofibroma, PT cyst	N
34	HYS/BFT	AUB/FIBROIDS	N	N	FT = PT CYST; UT = CALCIFIED LEIOMYOMATA	Y (FT)
40	HYS/BFT	AUB/FIBROIDS	N	N	FT = PT CYST; UT = LEIOMYOMATA	Y (FT)
48	HYS/BFT	AUB/FIBROIDS	N	N	FT = CALC, PT CYST, WR; UT = ADENOMYOSIS, LEIOMYOMA	Y (FT)
50	HYS/BFT	AUB/FIBROIDS	N	N	UT = ADENOMYOSIS, LEIOMYOMA	Y (FT)
50	HYS/R FT	AUB/FIBROIDS	N	N	UT = END POLYPS, LEIOMYOMATA, ADENOMYOSIS, ADHESIONS; FT = PT CYSTS, DILATED LUMEN	Y (FT)
33	HYS/BFT	AUB/HMB	N	N	FT= PT CYST	Y (FT)
39	HYS/BFT	AUB/HMB	N	N	UT = ADENOMYOSIS	Y (FT)
39	HYS/BFT	AUB/HMB	N	N	FT = WR, PT CYSTS; CVX: HSIL INTO ENDOCVX; END: DISORDERED PROLIF WITH TUBAL MET; UT = LEIOMYOMA	Y (FT)
37	HYS/BFT	AUB/MENORRHAGIA	N	N	UT = LEIOMYOMA, PT CYST	Y (FT, TZ)
46	HYS/BFT	AUB/MENORRHAGIA	N	N	UT = LEIOYOMATA	Y (FT)
41	HYS/BFT	AUB/PELVIC PAIN	N	N	UT = LEIOMYOMATA	Y (FT)
45	HYS/BSO	AUB/PELVIC PAIN	N	N	OV = PHYS CYSTS	Y (FT)
42	HYS/ L FT	AUB/PELVIC PAIN/ENDOMETRIOSIS	N	N	UT = ADENOMYOSIS, ENDOCERVICAL POLYP	N
44	HYS/BFT/L OVARY	AUB/PELVIC PAIN/OV MASS	N	N	TERATOMA; OV=calcs	N
64	HYS/BFT	AUB/POSTMENOPAUSAL BLEEDING	N	N	END: POLYP; UT = LEIOMYOMATA	Y (FT)
34	HYS/R FT/PERINEAL SKIN	AUB/PROLAPSE	N	N	FT=WR	Y(FT)
35	BFT/EMBX	AUB/STERILIZATION	N	N	NONE	Y (FT)
51	L OV/FT; RFT	BOV CYST/AUB	N	N	ENDOMETRIOSIS; OV = IC; FT =WR	N
43	RFT, LSO	BRCA1 MUTATION	N	N	FT = PT CYSTS, OV = PHYS CYST	Y (OV, FT)
67	HYS/BSO	COMPLEX ATYPICAL HYPERPLASIA	N	N	FT = PT CYST; UT = ADENOMYOSIS	Y (FT)
32	BFT/CVX/EMC	CVX HSIL;STERILIZATION	N	N	CVX=HSIL; FT = WR	Y(FT)
32	BFT/PLACENTA	DELIVERY/STERILIZATION	N	N	FT=WR,PT cyst	Y(FT)
35	BFT-LIGATION/PLACENTA	DELIVERY/STERILIZATION	N	N	NONE	Y(FT)
53	LSO/BLADDER DIVERTICULUM	DIVERTICULUM OF BLADDER	N	N	OV = FIBROMA	N
33	HYS/BFT	DYSMENORRHEA	N	N	FT=PT cyst	Y(FT)
36	HYS/BFT	DYSMENORRHEA	N	N	FT=PT cyst,calc,meso remnant,WR, Endometriosis	Y(FT)
38	HYS/BFT	DYSMENORRHEA	N	N	FT=PT cyst,WR; Serosa=Endometriosis	Y(FT)
42	HYS/BFT	DYSMENORRHEA	N	N	NONE	Y (FT)
46	HYS/BFT	DYSMENORRHEA	N	N	UT = ADENOMYOSIS, CELLULAR LEIOMYOMA	Y (FT)
46	HYS/BFT/PER	DYSMENORRHEA/ENDOMETRIOSIS/ADHESIONS	N	N	UT = LEIOMYOMATA, ADENOMYOSIS; FT = WR; PER = ENDOMETRIOSIS	Y (FT)
34	R FT	ECTOPIC	N	N	NONE	N
34	R FT	ECTOPIC	N	N	FT = HEMATOSALPINX	N
34	FT/EMBX	ECTOPIC	N	N	FT = ECTOPIC	N
35	FT	ECTOPIC	N	N	NONE	N
36	RSO	ECTOPIC	N	N	NONE	N
52	HYS/BSO/PELVIC LN	ENDOMETRIAL CA	N	Y (ENDOMETRIOID ADCA)	FT = PT CYST, WR, REACTIVE CHANGES; OV - IC	Y (FT, OV)
56	HYS/BSO/PER/PELVIC LN	ENDOMETRIAL CA	N	Y (ENDOMETRIOID ADCA)	PER = CYST; FT = PT CYST; OV = IC	Y (OV, FT, PER)
57	TAH/BSO	ENDOMETRIAL CANCER	N	Y - endometrioid	FT=PT cyst	Y(FT)
70	HYS/PERITONEUM	ENDOMETRIAL CANCER	N	Y - EM+SEROUS uterine	NONE	N
71	TAH/BSO	ENDOMETRIAL CANCER	N	Y- Endometrioid	NONE	N
56	HYS/BSO/PELVIC LN	ENDOMETRIOID ADCA	N	Y (ENDOMETRIOID ADCA)	OV = IC, FT = WR, PT CYST, CALC	Y (FT,OV)
36	R OV CYST	ENDOMETRIOMA	N	N	OV = ENDOMETRIOMA	N
36	TAH/BSO	ENDOMETRIOSIS	N	N	FT, OV = Endometriosis	Y(FT)
40	HYS/BSO	ENDOMETRIOSIS	N	N	OV= ENDOMETRIOMA	Y (FT)
41	HYS/BSO	ENDOMETRIOSIS	N	N	UT= LEIOMYOMATA, ADENOMYOSIS; OV = ENDOMETRIOTIC CYSTS, PHYS CYST, BENIGN SIMPLE CYST, ENDOMETRIOSIS	Y (FT)
33	R FT,OV, PERITONEUM	ENDOMETRIOSIS/PAIN	N	N	OV=endometriosis, phys cyst	Y(FT)
39	HYS/BSO	ENDOMETRIOSIS/PELVIC PAIN	N	N	UT = ADENOMYOSIS, ENDOMETRIOSIS; OV = IC, SEROUS ADENOFIBROMA, CALC; FT = WR, PT CYST, CALC, ENDOMETRIOSIS	Y (FT, OV)
44	HYS/BFT/R OV	FIBROID	N	N	OV=phys cyst; FT = PT cyst	Y(FT)
46	HYS/BFT	FIBROID	N	N	NONE	N
51	HYS/BFT	FIBROID	N	N	FT=PT cyst	N
38	HYS/BFT/R OVARY	FIBROID, ENDOMETRIOSIS	N	N	ENDOMETRIOSIS(OV,BFT,APPENDIX)	N
35	HYS/BFT	FIBROID/AUB	N	N	FT=ENDOMETRIOSIS,calc,WR	Y(FT)
34	HYS/FT	FIBROIDS	N	N	UT = LEIOMYOMATA; FT = PT CYST	Y (FT)
39	LFT, MYOMECTOMY	FIBROIDS	N	N	FT = ENDOMETRIOSIS, PT CYST	Y (FT)
72	BFT/OVS	H/O breast, colon CA	N	N	FT=PT cyst, WR; OV=Brenner tumor, serous cystadenoma, calc	Y(FT)
36	RFT	HEMOSALPINX	N	N	FT=Endometriosis	Y(FT)
33	HYS/BFT	HMB	N	N	FT = HYDROSALPINX	Y (FT)
42	HYS/BFT	HMB	N	N	UT =LEIOMYOMA, ADENOMYOSIS	Y (FT)
45	HYS/BFT	HMB/FIBROIDS	N	N	UT = EIOMYOMATA	Y (FT)
52	HYS/BFT	HMB/INTRMURAL FIBROID	N	N	UT = LEIOMYOMA	Y (FT)
48	BFT/CVX CONE	HSIL/ STERILIZATION	N	N	CVX = HSIL	Y (TZ CVX)
46	BSO	Hx BREAST CA	N	N	FT=PT cyst, WR	Y(FT)
36	L OV CYST	HX SEROUS TUMOR, RECURRENCE OF L OV CYSTS	N	N	OV = PHYS CYST	Y (OV CYST)
33	L FT/EMBX	HYDROSALPINX, INTERTILITY	N	N	FT=ADEHSIONS, DILATION, PT CYSTS	N
50	BFT	HYDROSALPINX/ADNEXAL MASS	N	N	OV = IC, PHYS CYST; FT = CHRONIC INFLAM, ADHESIONS	Y (FT)
31	PER	INFERTILITY	N	N	PER = ENDOMETRIOSIS	Y
32	FT CYST	INFERTILITY	N	N	FT = PT CYST	Y
38	PER	INFERTILITY	N	N	PER = ENDOMETRIOSIS	Y
32	PERITONEUM	INFERTILITY/ENDOMETRIOSIS	N	N	PERITONEUM = ENDOMETRIOSIS	Y
33	OV CYST	INFERTILITY/ENDOMETRIOSIS	N	N	OV = ENDOMETRIOMA	Y (CYST)
37	R FT/END BX	INFERTILITY/R HYDROSALPINX	N	N	PT = PT CYST	Y (FT)
45	L FT/ UT CONTENTS	INTRAUTERINE POLYP, HYDROSALPINX	N	N	UT = ENDOMETRIAL POLYPS; FT = HYDROSALPINX	Y
48	L OV/R FT	L OV CYST/ELEVATED ESTRADIOL	N	N	OV = SEROUS CYSTADENOMA, PHYS CYST, SIMPLE CYST; FT PT CYST	Y (FT)
46	HYS/BFT	LEIOMYOMA	N	N	UT = LEIOMYOMATA	Y (FT)
53	HYS/RSO	LEIOMYOMATA/PELVIC PAIN	N	N	UT = LEIOMYOMATA, ADENOMYOSIS; FT = PT CYST; OV = PHYS CYST	N
35	HYS/BSO	LYNCH SYNDOMRE/HX BREAST CA/PPX HYS +BSO	N	N	FT = PT CYST	Y (FT,OV)
46	HYS	MENORRHAGIA	N	N	UT = LEIOMOMATA	N
39	HYS/BFT	MENORRHAGIA/EMBX SIMPLE HYPERPLASIA	N	N	UT = LEIOMYOMATA	Y (FT)
32	HYS/BFT	MENORRHAGIA/HSIL	N	N	UT = INFLAMMATION, END POLYP; FT = WR	Y (FT)
53	HYS	MIXED URINARY INCON	N	N	UT = ADENOMYOSIS, LEIOMYOMATA	N
31	R OV	OV CYST	N	N	OV=MATURE CYSTIC TERATOMA	Y (CYST)
35	BFT, R OV	OV CYST	N	N	OV=MATURE TERATOMA, PHYS CYST; FT = WR	Y (FT)
36	OV CYST	OV CYST	N	N	OV = SEROUS CYSTADENOMA, PHYS CYST	N
66	BSO	OV CYST	N	N	MESOSALPINX=OV FIBROMA, FT=PT CYSTS, WR, OV=SEROUS CYSTADENOMA, IC	Y (OV, FT)
43	L OV/BFT	OV CYST, ABD PAIN	N	N	FT=PT cyst,WR, Endometriosis; OV=Endometrioma, IC	Y(FT)
36	BFT/R OV CYST/PER	OV CYST/ENDOMETRIOSIS/STERILIZATION	N	N	FT = PT CYSTS, WR; OV = MATURE CYSTIC TERATOMA; PER = ENDOMETRIOSIS	Y (FT, PER)
31	LABIUM MINOR/B OV CYSTS	OV CYSTS/ HYPERTROPHIED LABIA MINORA	N	N	OV = MATURE CYSTIC TERATOMAS	N
66	BSO	OV MASS	N	N	OV=MUCINOUS ADENOFIBROMA, SIMPLE CYSTS, calc; FT= PT cyst	Y (FT, OV)
45	BFT	OVARIAN CYSTS	N	N	NONE	Y(FT)
31	HYS/L OV/FT/PERITONEUM	OVARIAN MASS	N	N	FT=PT cyst, WR; PER=calcs, deciduosis; OV = Phys cyst, IC	N
37	L OVARY	OVARIAN MASS	N	N	TERATOMA	N
43	HYS/BFT/L OV	PALB2 MUTATION	N	N	FT = WR, TRNSITIONAL METAPLASIA; OV = PHYS CYST; UT = ADENOMYOSIS, LEIOMYOMATA	Y (OV, FT)
35	BFT/R OVARY	PELVIC MASS	N	N	TERATOMA	Y(FT)
44	PELVIC EXENT	PELVIC MASS	N	Y - OV SEROUS	FT=PT cyst	N
75	BSO	PELVIC MASS	N	N	OVARIAN MUCINOUS NEOPLASM; FT=WR, PT cyst	N
38	HYS/BFT	PELVIC PAIN	N	N	UT = ADENOMYOSIS, LEIOMYOMA	Y (FT)
41	HYS/BFT	PELVIC PAIN	N	N	UT = END POLYP, SEROSAL ENDOMETIROSIS AND ADHESIONS; FT = PT CYSTS, REACTIVE CHANGES	Y (FT)
38	HYS/BFT	PELVIC PAIN, FIBROID	N	N	NONE; WR	Y(FT)
48	HYS/BFT	PELVIC PAIN/AUB	N	N	UT = ENDOMETRIOSIS, ADENOMYOSIS	Y (FT)
39	HYS/BFT	PELVIC PAIN/STRESS INCONTINENCE	N	N	UT = ENDOMETRIOSIS; FT = PT CYST	Y (FT)
37	MESOSALPINX	PREG UNKNOWN LOCATION	N	N	MESOSALPINX: ADENOFIBROMA, CHRONIC INFLAM	Y (BX)
34	HYS/BFT	PROLAPSE	N	N	NONE; WR	Y(FT)
44	HYS/BFT	PROLAPSE	N	N	FT=PT cyst	Y(FT)
54	HYS	PROLAPSE	N	N	UT = LEIOMYOMATA	N
58	HYS	PROLAPSE	N	N	NONE	N(No FT)
60	HYS/BFT	PROLAPSE	N	N	NONE; WR, PT cyst	Y(FT)
65	HYS/BFT	PROLAPSE	N	N	NONE; FT=WR	Y(FT)
66	HYS/BFT-LIGATION	PROLAPSE	N	N	UT = LEIOMYOMA, ADENOMYOSIS	Y (FT)
72	HYS	PROLAPSE	N	N	NONE	N(No FT)
77	HYS/ R FT	PROLAPSE	N	N	NONE; WR	Y(FT)
78	HYS	PROLAPSE	N	N	UT: END POLYP, SUBMUCOSAL LIPOLEIOMYOMA	N
39	HYS/BFT	PROLAPSE/FIBROID	N	N	NONE	Y(FT)
31	TAH/BSO	PROPHYLAXIS	N	N	FT=PT cyst, OV = IC	Y(FT,OV)
38	HYS/BFT	R LOWER A BD PAIN	N	N	FT = PT CYST; UT = ADENOMYOSIS, LEIOMYOMATA, ENDOMETRIOSIS	Y (FT)
40	R OV/FIBROID	R OV CYST/PELVIC PAIN	N	N	OV = MATURE CYSTIC TERATOMA, PHYS CYSTS; UT = LEIOMYOMA	Y (FT)
39	L FT	REANASTAMOSIS	N	N	FT = EDEMA, ACUTE AND CHRONIC INFLAMMATION	Y (FT SEG)
33	HYS/BFT	RECURRENT DYSPLASIA OF CERVIX	N	N	NONE	Y (FT, TZ)
34	BFT-LIGATION/PLACENTA	RETAINED POC/STERILIZATION	N	N	NONE, WR	Y(FT)
66	BSO, SM BOWEL	SM BOWEL CARCINOID	N	Y - SM BOWEL CARCINOID	FT=PT cyst; OV=Serous cyst, WR	Y(FT)
31	BFT	STERILIZATION	N	N	NONE, WR	Y(FT)
31	BFT	STERILIZATION	N	N	NONE, WR	Y(FT)
31	BFT-LIGATION	STERILIZATION	N	N	NONE	Y(FT)
31	BFT	STERILIZATION	N	N	NONE; WR	Y(FT)
31	BFT-LIGATION	STERILIZATION	N	N	NONE	Y
31	BFT-LIGATION	STERILIZATION	N	N	NONE	Y (FT)
31	BFT	STERILIZATION	N	N	NONE	Y (FT)
31	BFT	STERILIZATION	N	N	PT = PT CYSTS	Y (FT)
32	BFT	STERILIZATION	N	N	NONE	Y(FT)
32	BFT-LIGATION	STERILIZATION	N	N	FT = CHRONIC INFLAM, REACTIVE MESOTHELIAL HYPERPLASIA	Y
33	BFT	STERILIZATION	N	N	NONE; WR	Y(FT)
33	BFT-LIGATION	STERILIZATION	N	N	FT = WR	Y
33	BFT	STERILIZATION	N	N	FT= PT CYSTS	Y (FT)
33	L FT	STERILIZATION	N	N	NONE	Y (FT)
34	BFT	STERILIZATION	N	N	NONE	N
34	BFT	STERILIZATION	N	N	NONE	N
34	BFT	STERILIZATION	N	N	FT=PT cyst, meso remnant, WR	Y(FT)
34	BFT	STERILIZATION	N	N	FT=PT cyst	Y(FT)
34	BFT	STERILIZATION	N	N	FT=PT cyst, WR	Y(FT)
34	BFT-LIGATION	STERILIZATION	N	N	NONE	Y(FT)
34	BFT	STERILIZATION	N	N	NONE	Y
34	BFT	STERILIZATION	N	N	NONE	Y
34	BFT-LIGATION	STERILIZATION	N	N	NONE	Y (FT SEG)
34	BFT	STERILIZATION	N	N	NONE	Y (FT)
34	BFT - LIGATION	STERILIZATION	N	N	NONE	Y (FT SEG)
34	BFT-LIGATION	STERILIZATION	N	N	NONE	Y(FT SEG)
35	BFT	STERILIZATION	N	N	NONE	Y(FT)
35	BFT-LIGATION	STERILIZATION	N	N	NONE	Y
35	BFT-LIGATION	STERILIZATION	N	N	FT = PT CYST, WR	Y (FT)
35	BFT	STERILIZATION	N	N	FT=PT CYSTS	Y
35	BFT	STERILIZATION	N	N	FT = WR	Y
35	BFT-LIGATION	STERILIZATION	N	N	NONE	Y (FT)
35	BFT-LIGATION	STERILIZATION	N	N	NONE	Y (FT)
35	BFT	STERILIZATION	N	N	NONE	Y (FT)
36	BFT	STERILIZATION	N	N	FT=Deciduosis	Y(FT)
36	BFT	STERILIZATION	N	N	NONE	Y(FT)
36	BFT	STERILIZATION	N	N	FT=calc	Y(FT)
36	BFT	STERILIZATION	N	N	NONE	Y(FT)
36	BFT	STERILIZATION	N	N	NONE	Y
36	BFT	STERILIZATION	N	N	FT = PT CYST	Y
37	BFT	STERILIZATION	N	N	FT=PT cyst,WR,calcs	N
37	BFT - LIGATION	STERILIZATION	N	N	NONE	Y(FT)
37	BFT	STERILIZATION	N	N	FT=PT cyst, WR	Y(FT)
37	BFT	STERILIZATION	N	N	NONE	Y (FT)
37	BFT	STERILIZATION	N	N	NONE	Y (FT)
37	BFT	STERILIZATION	N	N	NONE	Y (FT)
37	BFT	STERILIZATION	N	N	NONE	Y (FT)
38	BFT-LIGATION	STERILIZATION	N	N	NONE	Y
38	BFT-LIGATION	STERILIZATION	N	N	NONE	Y (FT)
38	BFT-LIGATION/PLACENTA	STERILIZATION	N	N	NONE	Y (FT SEG)
38	BFT	STERILIZATION	N	N	FT = PT CYST	Y (FT)
38	BFT-LIGATION	STERILIZATION	N	N	NONE	Y (FT SEG)
39	BFT-LIGATION	STERILIZATION	N	N	NONE	Y
39	BFT - LIGATION	STERILIZATION	N	N	NONE	Y (FT SEG)
39	BFT/EMBX	STERILIZATION	N	N	NONE	Y (FT)
41	BFT - LIGATION	STERILIZATION	N	N	NONE	Y(FT)
41	BFT	STERILIZATION	N	N	NONE	Y(FT)
41	BFT/ PERITONEUM	STERILIZATION	N	N	FT=PT cyst, calcs	Y(FT)
41	BFT-LIGATION	STERILIZATION	N	N	NONE	Y(FT SEGMENTS)
41	BFT-LIGATION	STERILIZATION	N	N	NONE	Y
41	BFT-LIGATION	STERILIZATION	N	N	NONE	Y (FT)
41	BFT-LIGATION	STERILIZATION	N	N	NONE	Y
41	BFT-LIGATION	STERILIZATION	N	N	NONE	Y (FT)
41	BFT-LIGATION	STERILIZATION	N	N	NONE	Y (FT SEG)
42	BFT-LIGATION	STERILIZATION	N	N	FT=Deciduosis	Y(FT)
43	R FT	STERILIZATION	N	N	NONE	Y (FT)
42	BFT	STERILIZATION, HX THYROID CA	N	N	FT = ENDOMETRIOSIS, PT CYSTS	Y (R FT)
38	BFT/R OV CYST	STERILIZATION, OV CYST	N	N	OV = MATURE CYSTIC TERATOMA; FT = PT CYST	Y(FT)
33	Cancer in Patients with OIC without ES	STERILIZATION/ENDOMETRIOSIS	N	N	FT=PT cyst;PER=WR	Y(FT)
32	L FT, END POLYP	TUBAL FACTOR INFERTILITY	N	N	END: POLYP	Y (FT SEG)
49	HYS	UT PROLAPSE	N	N	UT = ADENOMYOSIS	N
69	HYS/BSO	UTERINE CANCER	N	Y - endometrioid	OV=phys cyst	N
69	HYS/BFT	UTERINE PROLAPSE	N	N	UT= LEIOMYOMA	Y (FT)
64	HYS/R FT	VAGINAL WALL PROLAPSE	N	N	UT = END POLYP, MEDIAL CALCIFIC SCLEROSIS	Y (R FT)
64	HYS/BSO/PER/DIAPHRAGM/PELVIC LN		N	Y (SEROUS BORDERLINE TUMOR)	FT = PT CYSTS, WR, CALC; UT = LEIOMYOMATA; OV = CALC	Y (FT)
	Summary
	ES + OIC	114/407	0.280098
	ES Prevalence	103/407	0.253071
	OIC without ES	11
	OIC	32
	% OIC only/OIC	11/32	0.34375
	EM Prevalence	45/407	0.110565
	ES + OIC in Patients with EM	15/45	0.333333
	OIC in Patients with EM	4/9	0.444444
	EM in Patients without ES Over 30	30/293	0.102389
	Patients Undergoing Sterilization	83/407	0.203931
	Cancer Prevalence	24/407	0.0589681
	Cancer in Patients with OIC with ES	13/103	0.126214
	Cancer in Patients with OIC without ES	11/304	0.0361842
	ES in Patients with Cancer	13/24	0.541667
	leiomyoma with ES	15/79	0.145631
	leiomyoma without ES	64/304	0.210526
	WN Prevalence	132/407	0.324324
	PTC Prevalence	173/407	0.425061
	ES cases are highlighted in RED (observed by initial pathology screen) and GREEN (observed upon reading by a second pathologist) in the ES column
	Green indicates this observation was found by a second pathologist after an additional review.

## Sheet: 31-50 Sterilization
Age	Specimen type	Indication	Endosalpingiosis Y/N	Cancer Y/N	Other findings	Entirely submitted Y/N
31	BFT	STERILIZATION	N	N	NONE, WR	Y(FT)
31	BFT	STERILIZATION	N	N	NONE, WR	Y(FT)
31	BFT-LIGATION	STERILIZATION	N	N	NONE	Y(FT)
31	BFT	STERILIZATION	N	N	NONE; WR	Y(FT)
31	BFT-LIGATION	STERILIZATION	N	N	NONE	Y
31	BFT-LIGATION	STERILIZATION	N	N	NONE	Y (FT)
31	BFT	STERILIZATION	N	N	NONE	Y (FT)
31	BFT	STERILIZATION	N	N	PT = PT CYSTS	Y (FT)
32	BFT - LIGATION	STERILIZATION	Y(FT)	N	NONE	Y(FT)
32	BFT/CVX/EMC	CVX HSIL;STERILIZATION	N	N	CVX=HSIL; FT = WR	Y(FT)
32	BFT/PLACENTA	DELIVERY/STERILIZATION	N	N	FT=WR,PT cyst	Y(FT)
32	BFT	STERILIZATION	N	N	NONE	Y(FT)
32	BFT-LIGATION	STERILIZATION	N	N	FT = CHRONIC INFLAM, REACTIVE MESOTHELIAL HYPERPLASIA	Y
33	BFT - LIGATION	STERILIZATION	Y(FT)	N	NONE; WR	Y(FT)
33	BFT-LIGATION	STERILIZATION	Y (FT)	N	FT = WR, PT CYSTS	Y
33	BFT-LIGATION	STERILIZATION	Y (FT)	N	NONE	Y(FT)
33	BFT	STERILIZATION	N	N	NONE; WR	Y(FT)
33	BFT-LIGATION	STERILIZATION	N	N	FT = WR	Y
33	BFT	STERILIZATION	N	N	FT= PT CYSTS	Y (FT)
33	L FT	STERILIZATION	N	N	NONE	Y (FT)
33	BFT/PERITONEUM	STERILIZATION/ENDOMETRIOSIS	N	N	FT=PT cyst;PER=WR	Y(FT)
34	BFT-LIGATION/PLACENTA	RETAINED POC/STERILIZATION	N	N	NONE, WR	Y(FT)
34	BFT	STERILIZATION	N	N	NONE	N
34	BFT	STERILIZATION	N	N	NONE	N
34	BFT	STERILIZATION	N	N	FT=PT cyst, meso remnant, WR	Y(FT)
34	BFT	STERILIZATION	N	N	FT=PT cyst	Y(FT)
34	BFT	STERILIZATION	N	N	FT=PT cyst, WR	Y(FT)
34	BFT-LIGATION	STERILIZATION	N	N	NONE	Y(FT)
34	BFT	STERILIZATION	N	N	NONE	Y
34	BFT	STERILIZATION	N	N	NONE	Y
34	BFT-LIGATION	STERILIZATION	N	N	NONE	Y (FT SEG)
34	BFT	STERILIZATION	N	N	NONE	Y (FT)
34	BFT - LIGATION	STERILIZATION	N	N	NONE	Y (FT SEG)
34	BFT-LIGATION	STERILIZATION	N	N	NONE	Y(FT SEG)
35	BFT-LIGATION/PLACENTA	DELIVERY/STERILIZATION	N	N	NONE	Y(FT)
35	BFT	STERILIZATION	N	N	NONE	Y(FT)
35	BFT-LIGATION	STERILIZATION	N	N	NONE	Y
35	BFT-LIGATION	STERILIZATION	N	N	FT = PT CYST, WR	Y (FT)
35	BFT	STERILIZATION	N	N	FT=PT CYSTS	Y
35	BFT	STERILIZATION	N	N	FT = WR	Y
35	BFT-LIGATION	STERILIZATION	N	N	NONE	Y (FT)
35	BFT-LIGATION	STERILIZATION	N	N	NONE	Y (FT)
35	BFT	STERILIZATION	N	N	NONE	Y (FT)
36	BFT - LIGATION	STERILIZATION	Y(FT)	N	NONE	Y(FT)
36	BFT	STERILIZATION	N	N	FT=Deciduosis	Y(FT)
36	BFT	STERILIZATION	N	N	NONE	Y(FT)
36	BFT	STERILIZATION	N	N	FT=calc	Y(FT)
36	BFT	STERILIZATION	N	N	NONE	Y(FT)
36	BFT	STERILIZATION	N	N	NONE	Y
36	BFT	STERILIZATION	N	N	FT = PT CYST	Y
37	BFT	STERILIZATION	Y(FT)	N	FT=PT cyst	Y(FT)
37	BFT	STERILIZATION	Y(FT)	N	FT=PT cyst	Y(FT)
37	BFT	STERILIZATION	N	N	FT=PT cyst,WR,calcs	N
37	BFT - LIGATION	STERILIZATION	N	N	NONE	Y(FT)
37	BFT	STERILIZATION	N	N	FT=PT cyst, WR	Y(FT)
37	BFT	STERILIZATION	N	N	NONE	Y (FT)
37	BFT	STERILIZATION	N	N	NONE	Y (FT)
37	BFT	STERILIZATION	N	N	NONE	Y (FT)
37	BFT	STERILIZATION	N	N	NONE	Y (FT)
38	BFT-LIGATION	STERILIZATION	N	N	NONE	Y
38	BFT-LIGATION	STERILIZATION	N	N	NONE	Y (FT)
38	BFT-LIGATION/PLACENTA	STERILIZATION	N	N	NONE	Y (FT SEG)
38	BFT	STERILIZATION	N	N	FT = PT CYST	Y (FT)
38	BFT-LIGATION	STERILIZATION	N	N	NONE	Y (FT SEG)
38	BFT/R OV CYST	STERILIZATION, OV CYST	N	N	OV = MATURE CYSTIC TERATOMA; FT = PT CYST	Y(FT)
39	BFT-LIGATION	STERILIZATION	N	N	NONE	Y
39	BFT - LIGATION	STERILIZATION	N	N	NONE	Y (FT SEG)
39	BFT/EMBX	STERILIZATION	N	N	NONE	Y (FT)
41	BFT - LIGATION	STERILIZATION	N	N	NONE	Y(FT)
41	BFT	STERILIZATION	N	N	NONE	Y(FT)
41	BFT/ PERITONEUM	STERILIZATION	N	N	FT=PT cyst, calcs	Y(FT)
41	BFT-LIGATION	STERILIZATION	N	N	NONE	Y(FT SEGMENTS)
41	BFT-LIGATION	STERILIZATION	N	N	NONE	Y
41	BFT-LIGATION	STERILIZATION	N	N	NONE	Y (FT)
41	BFT-LIGATION	STERILIZATION	N	N	NONE	Y
41	BFT-LIGATION	STERILIZATION	N	N	NONE	Y (FT)
41	BFT-LIGATION	STERILIZATION	N	N	NONE	Y (FT SEG)
42	BFT-LIGATION	STERILIZATION	N	N	FT=Deciduosis	Y(FT)
42	BFT	STERILIZATION, HX THYROID CA	N	N	FT = ENDOMETRIOSIS, PT CYSTS	Y (R FT)
43	R FT	STERILIZATION	N	N	NONE	Y (FT)
48	BFT/CVX CONE	HSIL/ STERILIZATION	N	N	CVX = HSIL	Y (TZ CVX)
	Summary
	ES Prevalence	7/81	0.0864198
	ES in Patients Not Undergoing Sterilization	107/362	0.29558
	ES cases are highlighted in RED (observed by initial pathology screen) and GREEN (observed upon reading by a second pathologist) in the ES column
	Green indicates this observation was found by a second pathologist after an additional review.

[truncated: 15 more sheets: Sterilization All Ages, 31-40, FT 31-40, 41-50, FT 41-50, 31-50, 31-50 no ovaries, over 50, FT over 50, Ovaries present <31, Ovaries present>30, OV 31-40, OV 41-50, OV 31-50, OV 50 over]
